# Supplementary material for: Comparing Bayesian-Based Reconstruction Strategies in Topology-Based Pathway Enrichment Analysis
Source: Biomolecules. 2022 Jun 28;12(7):906. doi: 10.3390/biom12070906 (PMC9313337; doi:10.3390/biom12070906)
Supplement: Supplementary file 1 [file biomolecules-12-00906-s001.zip]

Archive with 8 entries (8 files):
- S0_Supplementary_Algorithm.pdf
- S1_Supplementary File 1 - RandomForest_MDG.xlsx
- S5_Supplementary File 5 - JAK-STAT_Ensemble_Feedback.csv
- S6_Supplementary File 6 - JAK-STAT_BPA.xlsx
- S7_Supplementary File 7 - JAK-STAT_PROPS.xlsx
- S2_Supplementary File 2 - Top_pathways.pdf
- S3_Supplementary File 3 - JAK-STAT_BNrich_Feedback.csv
- S4_Supplementary File 4 - JAK-STAT_Clipper_Feedback.csv
