# Supplementary material for: Comparing Bayesian-Based Reconstruction Strategies in Topology-Based Pathway Enrichment Analysis
Source: Biomolecules. 2022 Jun 28;12(7):906. doi: 10.3390/biom12070906 (PMC9313337; doi:10.3390/biom12070906)
Supplement: Supplementary file 1 [file biomolecules-12-00906-s001.zip › S1_Supplementary File 1 - RandomForest_MDG.xlsx]

## Sheet: HCC_MDG
id	name	BNrich_MDG	PROPS_MDG	Clipper_MDG	BPA_MDG	Ensemble_MDG	BNrich_rank	PROPS_rank	Clipper_rank	BPA_rank	Ensemble_rank
hsa04510	Focal adhesion	8.33322	32.0635	37.4413	16.318	38.2279	1	1	1	1	1
hsa05032	Morphine addiction	4.89183	4.03712	5.91878	3.75618	8.39413	2	2	2	3	2
hsa04012	ErbB signaling pathway	4.0506	0.452587	0.199045	0.0167619	0.002	3	12	11	109	121
hsa04512	ECM-receptor interaction	3.36517	0.363049	0.381016	9.56074	1.57771	4	13	8	2	4
hsa04810	Regulation of actin cytoskeleton	2.97601	0.0135	0.005	0.0113333	0.003	5	65	96	131	108
hsa03320	PPAR signaling pathway	2.63968	2.60769	0.9157	1.96245	0.254911	6	3	4	7	9
hsa04630	JAK-STAT signaling pathway	2.44218	0.55176	0.00266667	3.62715	0.197051	7	10	120	4	14
hsa04062	Chemokine signaling pathway	2.00789	0.110099	0.0856643	0.267246	0.100257	8	22	28	24	21
hsa04713	Circadian entrainment	1.89494	0.0856614	0.00377074	1.03078	0.191247	9	35	109	8	15
hsa04920	Adipocytokine signaling pathway	1.13983	0.0927119	0.101774	0.322797	0.0032	10	31	25	20	105
hsa05204	Chemical carcinogenesis - DNA adducts	1.04237	1.51787	1.0541	2.00904	0.284205	11	5	3	6	8
hsa05205	Proteoglycans in cancer	0.943985	0.575583	0.102591	0.0126667	0.121857	12	9	24	128	18
hsa04211	Longevity regulating pathway	0.751945	0.0088	0	0.340476	0.0095	13	87	145	19	63
hsa05100	Bacterial invasion of epithelial cells	0.738224	1.10367	0.499189	0.035721	0	14	7	7	71	151
hsa05217	Basal cell carcinoma	0.721168	0.0904005	0.000727273	0.0275	0.320496	15	33	138	83	7
hsa04151	PI3K-Akt signaling pathway	0.592308	1.5701	0.110419	3.30464	0.106667	16	4	18	5	19
hsa04970	Salivary secretion	0.583152	0.00533333	0	0.120267	0.0526792	17	108	150	38	28
hsa04550	Signaling pathways regulating pluripotency of stem cells	0.496381	0.194585	0.00866667	0.271147	0.002	18	18	69	23	122
hsa05020	Prion disease	0.493869	1.40569	0.877137	0.210938	0.220448	19	6	5	27	11
hsa04922	Glucagon signaling pathway	0.487519	0.0985585	0.0078	0.36287	0.00125333	20	29	75	17	134
hsa05221	Acute myeloid leukemia	0.456524	0.002	0.0117965	0.0374937	0.00792727	21	144	47	69	70
hsa04360	Axon guidance	0.447895	0.00946667	0.0096	0.311201	0.00266667	22	84	63	21	110
hsa01524	Platinum drug resistance	0.428808	0.0956605	0.291574	0.011	0	23	30	10	133	136
hsa04014	Ras signaling pathway	0.381753	0.0078461	0.003	0.716318	0.204405	24	93	111	11	12
hsa01521	EGFR tyrosine kinase inhibitor resistance	0.36013	0.100294	0.106218	0.0227898	0	25	28	21	96	135
hsa04724	Glutamatergic synapse	0.326221	0	0.017456	0.555751	0.104	26	151	36	14	20
hsa04015	Rap1 signaling pathway	0.306479	0.589897	0	0.257195	0	27	8	140	26	137
hsa05200	Pathways in cancer	0.305174	0.105384	0.00981911	0.0162	0.00533333	28	23	61	113	86
hsa05168	Herpes simplex virus 1 infection	0.302718	0.0144103	0.00986667	0.0785259	0	29	59	60	53	155
hsa04910	Insulin signaling pathway	0.302196	0.0157091	0.00466667	0.00676191	0.00466667	30	56	99	148	93
hsa05215	Prostate cancer	0.296449	0.531523	0.004	0.374892	0.204289	31	11	106	16	13
hsa04723	Retrograde endocannabinoid signaling	0.291588	0.102894	0.124526	0.992642	0.0124765	32	25	15	9	51
hsa04270	Vascular smooth muscle contraction	0.284937	0.00985714	0.0142222	0.00642857	0	33	83	40	150	141
hsa04152	AMPK signaling pathway	0.279906	0.002	0.0084	0.584218	0.0106667	34	140	73	13	55
hsa04976	Bile secretion	0.241596	0.00906667	0.117101	0.11631	0.01	35	86	16	39	61
hsa04727	GABAergic synapse	0.223935	0.0138638	0.00866667	0.18897	0.004	36	63	70	28	100
hsa04540	Gap junction	0.211683	0.0254667	0.00666667	0.0322286	0.00686573	37	44	80	74	78
hsa04670	Leukocyte transendothelial migration	0.209008	0.013	0.0088	0.0278667	0	38	69	68	82	144
hsa04310	Wnt signaling pathway	0.194024	0	0.002	0.179758	0	39	149	129	29	142
hsa04611	Platelet activation	0.188424	0.003	0.002	0.041546	0.0071322	40	124	130	63	77
hsa04925	Aldosterone synthesis and secretion	0.188108	0.0122799	0.0108	0.0227523	0.00266667	41	71	53	98	115
hsa05134	Legionellosis	0.157865	0.203082	0.362444	0.0250864	0.002	42	17	9	90	130
hsa04972	Pancreatic secretion	0.14504	0.005	0.002	0.0893605	0.0668489	43	111	132	47	24
hsa04612	Antigen processing and presentation	0.132526	0.004	0.00266667	0.0257041	0	44	116	117	86	143
hsa04913	Ovarian steroidogenesis	0.127911	0.002	0.00952381	0.0100593	0.002	45	142	65	136	126
hsa04022	cGMP-PKG signaling pathway	0.124654	0.00466667	0.00733333	0.0173867	0.00932668	46	113	78	106	65
hsa05143	African trypanosomiasis	0.122811	0.00292308	0.0208571	0.0455339	0.175179	47	130	32	61	17
hsa04722	Neurotrophin signaling pathway	0.119696	0.0101818	0.0052	0.0398632	0.002	48	78	94	66	123
hsa04150	mTOR signaling pathway	0.118354	0.208796	0	0.0166803	0.00666667	49	16	144	110	79
hsa04911	Insulin secretion	0.115554	0.00933333	0.0048	0.0194579	0.0147344	50	85	97	104	46
hsa04918	Thyroid hormone synthesis	0.11209	0.189679	0.0913705	0.100715	0.002	51	19	27	44	128
hsa04730	Long-term depression	0.111852	0.00609524	0.0116667	0.0298353	0.002	52	103	50	76	125
hsa04916	Melanogenesis	0.10566	0.0177778	0.00266667	0.0296412	0	53	52	122	77	147
hsa04520	Adherens junction	0.105447	0.002	0.0137333	0.087406	0.0560174	54	141	42	50	26
hsa04666	Fc gamma R-mediated phagocytosis	0.103489	0	0.008	0.0246431	0.00266667	55	150	74	91	113
hsa01522	Endocrine resistance	0.102139	0	0	0.0108889	0.0113333	56	146	139	134	53
hsa04115	p53 signaling pathway	0.101919	0	0	0	0.0048	57	147	143	157	91
hsa04390	Hippo signaling pathway	0.101291	0.00871429	0	0.170756	0.00266667	58	88	147	32	111
hsa04072	Phospholipase D signaling pathway	0.100144	0.0032	0.002	0.0143333	0	59	123	127	122	140
hsa05323	Rheumatoid arthritis	0.0980315	0.0153653	0.0146817	0.0867282	0.0216116	60	57	38	51	36
hsa04068	FoxO signaling pathway	0.0959246	0.017	0.00946667	0.00966953	0	61	54	66	137	138
hsa04261	Adrenergic signaling in cardiomyocytes	0.0932511	0.005	0.002	0.113474	0.0106667	62	110	128	40	56
hsa04330	Notch signaling pathway	0.0905213	0.0860473	0.153082	0.709342	0.724747	63	34	13	12	5
hsa04622	RIG-I-like receptor signaling pathway	0.0631375	0.0184571	0.0106667	0.142188	0.0559422	64	49	54	36	27
hsa04620	Toll-like receptor signaling pathway	0.0579471	0.00266667	0.00266667	0.0343792	0.005	65	132	118	72	88
hsa04623	Cytosolic DNA-sensing pathway	0.056936	0.0284799	0.0124784	0.0938112	0.0170332	66	40	46	45	43
hsa05332	Graft-versus-host disease	0.0471	0.229963	0.164047	0.342617	0.248342	67	15	12	18	10
hsa04071	Sphingolipid signaling pathway	0.0456	0.00391304	0.00946667	0.0259448	0	68	121	67	85	139
hsa05145	Toxoplasmosis	0.0444364	0	0.104075	0.0823797	0.002	69	153	23	52	132
hsa05110	Vibrio cholerae infection	0.0439736	0.0144	0.00566667	0.028625	0	70	60	90	79	152
hsa05150	Staphylococcus aureus infection	0.0431602	0.0182	0	0.0280769	0.00266667	71	50	154	80	119
hsa04610	Complement and coagulation cascades	0.0415591	0.00266667	0.00742857	0.0052	0.004	72	131	77	154	99
hsa05140	Leishmaniasis	0.0403914	0.0171111	0.002	0.00904762	0	73	53	134	138	154
hsa04914	Progesterone-mediated oocyte maturation	0.039731	0.004	0.003	0.026899	0.002	74	117	112	84	127
hsa04923	Regulation of lipolysis in adipocytes	0.0392476	0.00753246	0.00666667	0.0321024	0	75	96	82	75	148
hsa04710	Circadian rhythm	0.039156	0.0323789	0.115552	0.055291	0.189862	76	39	17	60	16
hsa04971	Gastric acid secretion	0.039134	0.102948	0	0.0656623	0.0233075	77	24	151	56	35
hsa04621	NOD-like receptor signaling pathway	0.0385493	0.003	0.00266667	0.0253143	0.005	78	125	119	88	89
hsa04662	B cell receptor signaling pathway	0.0369111	0.0106677	0	0.0366851	0.00266667	79	75	148	70	112
hsa05216	Thyroid cancer	0.0350475	0.0186667	0.02	0.0241138	0.0373308	80	48	33	93	31
hsa05169	Epstein-Barr virus infection	0.0349802	0.003	0.00685714	0.0642417	0.00622222	81	129	79	57	81
hsa05016	Huntington disease	0.0349281	0.309815	0.72994	0.723602	1.85162	82	14	6	10	3
hsa04930	Type II diabetes mellitus	0.0346614	0.0116571	0.00851681	0.00626882	0.008	83	74	72	151	68
hsa05010	Alzheimer disease	0.0337169	0.00266667	0.025802	0.147018	0.0191947	84	136	30	35	37
hsa05212	Pancreatic cancer	0.0332222	0.0168667	0	0.0158	0.0181026	85	55	156	115	39
hsa05414	Dilated cardiomyopathy	0.0329667	0.00746667	0.01	0.088611	0.0233616	86	98	58	48	34
hsa04110	Cell cycle	0.0322572	0.012113	0.00533333	0.00884123	0.0172431	87	72	91	140	42
hsa05223	Non-small cell lung cancer	0.0320278	0.0778535	0.10635	0.177889	0.00933333	88	36	20	30	64
hsa04931	Insulin resistance	0.0314914	0.0271007	0.0125333	0.0563576	0.00266667	89	41	45	59	116
hsa04924	Renin secretion	0.0311316	0.0227056	0.004	0.00591453	0.0178704	90	46	104	152	40
hsa05012	Parkinson disease	0.0295436	0.101937	0.104796	0.540386	0.36796	91	26	22	15	6
hsa05202	Transcriptional misregulation in cancer	0.0295238	0.0070068	0.0232853	0.292058	0.0934434	92	99	31	22	22
hsa04725	Cholinergic synapse	0.0291026	0.0178365	0.00586667	0.0112031	0	93	51	89	132	145
hsa04932	Non-alcoholic fatty liver disease	0.0287117	0.003	0.00533333	0.00333333	0.0125236	94	126	92	156	50
hsa05146	Amoebiasis	0.0284999	0.004	0.0128	0.0169954	0.00838095	95	119	44	107	66
hsa04921	Oxytocin signaling pathway	0.0283716	0.0258168	0.00266667	0.0148667	0.0104	96	43	124	120	59
hsa05164	Influenza A	0.0280698	0	0.00266667	0.0701502	0.0104052	97	154	126	55	58
hsa05120	Epithelial cell signaling in Helicobacter pylori infection	0.0270119	0.0734233	0.0626327	0.108456	0.0425885	98	37	29	41	29
hsa04020	Calcium signaling pathway	0.0268979	0.0133667	0	0.154921	0.00266667	99	66	141	33	109
hsa04145	Phagosome	0.0263666	0.069944	0.152426	0.148997	0.0117259	100	38	14	34	52
hsa05213	Endometrial cancer	0.0239117	0.004	0.00666667	0.0136541	0.0154011	101	120	84	126	45
hsa04144	Endocytosis	0.0232778	0.0048	0.00266667	0.0205333	0.0131311	102	112	114	101	49
hsa05222	Small cell lung cancer	0.0228726	0.0918459	0.0096	0.172878	0	103	32	64	31	156
hsa04728	Dopaminergic synapse	0.0227619	0.00266667	0.00858974	0.00733333	0.0177333	104	133	71	146	41
hsa04915	Estrogen signaling pathway	0.0220184	0.0133333	0.107282	0.0068	0.00266667	105	67	19	147	114
hsa05214	Glioma	0.0216177	0.0078	0.0138	0.0222	0.00466667	106	94	41	100	96
hsa05160	Hepatitis C	0.0212222	0.00809524	0.0117742	0.123666	0.00466667	107	90	48	37	95
hsa05322	Systemic lupus erythematosus	0.0211399	0.007	0.0106667	0.00779524	0.004	108	100	56	144	101
hsa05130	Pathogenic Escherichia coli infection	0.0210253	0.00559394	0.00391371	0.0137219	0	109	106	108	124	153
hsa04514	Cell adhesion molecules	0.0205778	0.0197533	0.00592308	0.00811144	0.0146	110	47	88	143	47
hsa05210	Colorectal cancer	0.0205455	0	0.0106667	0.0119333	0.0189216	111	155	55	130	38
hsa04664	Fc epsilon RI signaling pathway	0.0200641	0.01	0.00266667	0.0228667	0.003	112	81	121	95	106
hsa05416	Viral myocarditis	0.019877	0.00533333	0.00466667	0.0189744	0.002	113	109	101	105	133
hsa05014	Amyotrophic lateral sclerosis	0.0198286	0.01	0	0.0250889	0.0275219	114	82	152	89	33
hsa04912	GnRH signaling pathway	0.0198181	0.012	0.002	0.0157238	0	115	73	131	116	146
hsa04010	MAPK signaling pathway	0.0188717	0.00533333	0.0032	0.26416	0.01	116	107	110	25	60
hsa04668	TNF signaling pathway	0.0187235	0.00786667	0.0105965	0.00813333	0.00466667	117	91	57	141	92
hsa04064	NF-kappa B signaling pathway	0.0186859	0.100536	0.00125641	0.0133905	0.004	118	27	137	127	98
hsa05162	Measles	0.018636	0.00266667	0.015	0.00813333	0.0137538	119	137	37	142	48
hsa04960	Aldosterone-regulated sodium reabsorption	0.018381	0.0068	0.003	0.0289692	0	120	102	113	78	149
hsa05412	Arrhythmogenic right ventricular cardiomyopathy	0.0179286	0.00266667	0.00466667	0.0236667	0.0311439	121	139	100	94	32
hsa04380	Osteoclast differentiation	0.0174839	0.004	0.00266667	0.0324692	0.0105263	122	115	116	73	57
hsa04750	Inflammatory mediator regulation of TRP channels	0.0173238	0.00266667	0.006	0.0768236	0.00783838	123	134	87	54	72
hsa04210	Apoptosis	0.017316	0	0.0116667	0.0222915	0.00533333	124	148	49	99	85
hsa05030	Cocaine addiction	0.0164667	0.0075	0.0143188	0.00771429	0.00392157	125	97	39	145	102
hsa04726	Serotonergic synapse	0.0164244	0.00833333	0.004	0.0165476	0.002	126	89	103	111	124
hsa05142	Chagas disease	0.0159677	0.003	0.0198571	0.0880476	0.002	127	127	34	49	131
hsa04024	cAMP signaling pathway	0.0150667	0.004	0.005	0.0158	0.005	128	114	95	114	87
hsa04919	Thyroid hormone signaling pathway	0.0149333	0.00266667	0.00666667	0.0150365	0.00766667	129	135	81	119	73
hsa04962	Vasopressin-regulated water reabsorption	0.0147143	0.002	0.013	0.0201162	0.00266667	130	143	43	102	118
hsa04340	Hedgehog signaling pathway	0.0139563	0.0131515	0	0.00465504	0.0394048	131	68	146	155	30
hsa04933	AGE-RAGE signaling pathway in diabetic complications	0.0135238	0.110209	0	0.103292	0.00266667	132	21	149	43	117
hsa05211	Renal cell carcinoma	0.0135	0.00266667	0	0.0429516	0.006	133	138	155	62	82
hsa05031	Amphetamine addiction	0.013059	0.015	0.00666667	0.0169905	0	134	58	83	108	150
hsa05133	Pertussis	0.0127778	0.0106667	0	0.0066	0.00466667	135	76	153	149	94
hsa04961	Endocrine and other factor-regulated calcium reabsorption	0.012401	0.0100549	0.00266667	0.0152667	0.0079322	136	79	125	118	69
hsa05321	Inflammatory bowel disease	0.0122667	0.002	0.00972881	0.0142286	0.00733333	137	145	62	123	76
hsa05034	Alcoholism	0.0121905	0	0.00770909	0.0147719	0.00733333	138	152	76	121	75
hsa04350	TGF-beta signaling pathway	0.0117524	0.0265836	0.0115705	0.0930437	0.0788656	139	42	51	46	23
hsa04066	HIF-1 signaling pathway	0.0116667	0.00342857	0.004	0.0227778	0.0032	140	122	102	97	104
hsa05218	Melanoma	0.0115879	0.0248799	0.002	0.105264	0.00466667	141	45	135	42	97
hsa04060	Cytokine-cytokine receptor interaction	0.0115692	0.0138889	0	0.041002	0.0155921	142	62	142	64	44
hsa05132	Salmonella infection	0.0101978	0.004	0.00986667	0.0106364	0.0109091	143	118	59	135	54
hsa04660	T cell receptor signaling pathway	0.00969614	0.123271	0.0976897	0.040844	0.0039	144	20	26	65	103
hsa04917	Prolactin signaling pathway	0.00952381	0.00566667	0.00266667	0.015381	0.005	145	105	123	117	90
hsa05219	Bladder cancer	0.00923821	0.0137108	0.00192857	0.0380925	0.00566667	146	64	136	68	84
hsa05230	Central carbon metabolism in cancer	0.00904274	0.0139091	0.004	0.00586667	0.00786667	147	61	107	153	71
hsa05152	Tuberculosis	0.00893333	0.006	0.004	0.0254878	0.00666667	148	104	105	87	80
hsa05231	Choline metabolism in cancer	0.00866667	0	0.0048	0.0195556	0	149	156	98	103	157
hsa05220	Chronic myeloid leukemia	0.008	0.00786667	0	0.0165425	0.00952381	150	92	157	112	62
hsa04370	VEGF signaling pathway	0.0078	0.01	0.00266667	0.009	0.008	151	80	115	139	67
hsa05161	Hepatitis B	0.00677074	0.00685714	0.00533333	0.0280476	0.00566667	152	101	93	81	83
hsa05410	Hypertrophic cardiomyopathy	0.00533333	0	0.00609524	0.0242519	0.00266667	153	157	85	92	120
hsa05131	Shigellosis	0.00342857	0.0124564	0.002	0.0612078	0.002	154	70	133	58	129
hsa04720	Long-term potentiation	0.00266667	0.00766667	0.0113333	0.0136848	0.003	155	95	52	125	107
hsa05166	Human T-cell leukemia virus 1 infection	0.00266667	0.003	0.0195758	0.0385129	0.0625739	156	128	35	67	25
hsa04650	Natural killer cell mediated cytotoxicity	0	0.0104	0.006	0.0126205	0.00733333	157	77	86	129	74

## Sheet: HNSC_MDG
id	name	BNrich_MDG	PROPS_MDG	Clipper_MDG	BPA_MDG	Ensemble_MDG	BNrich_rank	PROPS_rank	Clipper_rank	BPA_rank	Ensemble_rank
hsa04630	JAK-STAT signaling pathway	11.5153	NA	NA	NA	NA	1	NA	NA	NA	NA
hsa04512	ECM-receptor interaction	6.04129	9.99719	10.481	3.72719	9.14124	2	1	1	3	2
hsa04151	PI3K-Akt signaling pathway	3.65081	8.7115	8.897	4.16906	10.432	3	2	2	1	1
hsa04062	Chemokine signaling pathway	2.13894	NA	NA	NA	NA	4	NA	NA	NA	NA
hsa05204	Chemical carcinogenesis - DNA adducts	1.83365	1.69463	1.57381	4.02956	0.683093	5	3	3	2	7
hsa05230	Central carbon metabolism in cancer	1.00395	0.06375	0.250812	0.190375	0.493361	6	34	12	19	11
hsa04115	p53 signaling pathway	0.939496	0	0.06375	0.188625	0.126188	7	51	35	21	25
hsa04010	MAPK signaling pathway	0.822625	0.0609375	0.06	NA	0.0639375	8	41	50	NA	31
hsa04014	Ras signaling pathway	0.4975	0.306125	0	0.0639375	0.188938	9	17	53	34	19
hsa04510	Focal adhesion	0.441063	NA	NA	NA	NA	10	NA	NA	NA	NA
hsa04310	Wnt signaling pathway	0.379375	0.950562	1.13625	0.635687	0.442937	11	6	6	13	12
hsa04810	Regulation of actin cytoskeleton	0.317125	0.308937	0.254437	1.88862	0.63489	12	16	11	6	8
hsa04072	Phospholipase D signaling pathway	0.252063	0	0	0	0.063	13	49	59	54	41
hsa05034	Alcoholism	0.191375	0.572	0.381688	0.127688	0.81125	14	9	9	25	6
hsa04933	AGE-RAGE signaling pathway in diabetic complications	0.190375	0.824438	0.684375	0.121688	0.937028	15	7	8	31	5
hsa01522	Endocrine resistance	0.127688	0.62975	1.51412	2.53469	1.24648	16	8	4	5	4
hsa01524	Platinum drug resistance	0.123438	0.182688	0.126375	0.127375	0.12375	17	22	23	26	28
hsa05215	Prostate cancer	0.118875	0.569813	0.249438	0.188375	0.497625	18	10	13	22	10
hsa05152	Tuberculosis	0.0676447	0.06375	0.0624375	0	0	19	32	46	125	129
hsa03320	PPAR signaling pathway	0.064	0	0	0	0	20	43	51	47	49
hsa04066	HIF-1 signaling pathway	0.0639375	0.0634375	0.0639375	0	0.0639375	21	36	29	52	33
hsa04514	Cell adhesion molecules	0.06375	0	0.127188	0	0.374563	22	64	21	65	13
hsa04650	Natural killer cell mediated cytotoxicity	0.06375	0.38125	0.191375	0.190188	0.125438	23	14	14	20	27
hsa05133	Pertussis	0.06375	0.127438	0.063	0.06175	0	24	24	42	43	123
hsa04713	Circadian entrainment	0.0634375	0.126438	0.316875	0.124875	0	25	27	10	27	80
hsa05169	Epstein-Barr virus infection	0.0634375	0	0	0	0	26	132	132	130	134
hsa04340	Hedgehog signaling pathway	0.063	0	0.0624375	0.315312	0	27	60	45	16	60
hsa04664	Fc epsilon RI signaling pathway	0.063	0	0.06175	0	0	28	74	47	76	75
hsa04150	mTOR signaling pathway	0.0624375	0.126375	0.127375	0.0634375	0	29	28	20	38	56
hsa04620	Toll-like receptor signaling pathway	0.0609375	0.06	0.125188	0.1235	0	30	42	24	28	70
hsa04670	Leukocyte transendothelial migration	0.0609375	0.122875	0	0.064	0	31	30	80	33	78
hsa04550	Signaling pathways regulating pluripotency of stem cells	0.05775	0.06175	0.0634375	0	0.0543214	32	40	38	67	47
hsa04922	Glucagon signaling pathway	0.00386207	0.188188	0.127188	0.681063	0.243764	33	20	22	12	15
hsa05212	Pancreatic cancer	0.00385714	1.05856	1.32306	0.934562	0.127188	34	5	5	9	24
hsa01521	EGFR tyrosine kinase inhibitor resistance	0	0.0639375	0.06375	0	0.188312	35	31	34	46	20
hsa04012	ErbB signaling pathway	0	0	0	0	0	36	44	52	48	50
hsa04015	Rap1 signaling pathway	0	0.127688	0.124875	0.252625	0.0639375	37	23	25	17	32
hsa04020	Calcium signaling pathway	0	0	0	0	0	38	45	54	49	51
hsa04022	cGMP-PKG signaling pathway	0	0	0	0	0	39	46	55	50	52
hsa04024	cAMP signaling pathway	0	0	0	0	0	40	47	56	51	53
hsa04060	Cytokine-cytokine receptor interaction	0	0.0634375	0.127375	0.064	0.191625	41	35	19	32	18
hsa04064	NF-kappa B signaling pathway	0	0.440312	0	1.38563	0.06375	42	12	57	8	37
hsa04068	FoxO signaling pathway	0	0.184375	0.0634375	0.0634375	0	43	21	37	37	54
hsa04071	Sphingolipid signaling pathway	0	0	0	0	0	44	48	58	53	55
hsa04110	Cell cycle	0	0	0.188125	NA	0.191875	45	50	16	NA	17
hsa04144	Endocytosis	0	0.12675	0.0624375	0	0.0634375	46	26	44	55	39
hsa04145	Phagosome	0	0	0.064	0.127688	0.134516	47	52	26	24	21
hsa04152	AMPK signaling pathway	0	0	0	0	0	48	53	60	56	57
hsa04210	Apoptosis	0	0	0.0639375	0.0634375	0.06375	49	54	30	39	38
hsa04211	Longevity regulating pathway	0	0	0.0609375	0	0.0639375	50	55	49	57	34
hsa04261	Adrenergic signaling in cardiomyocytes	0	0	0.0639375	0	0.05775	52	57	31	59	46
hsa04270	Vascular smooth muscle contraction	0	0	0	0	0	53	58	62	60	58
hsa04330	Notch signaling pathway	0	0	0	0	0	54	59	63	61	59
hsa04350	TGF-beta signaling pathway	0	0	0	0	0	55	61	64	62	61
hsa04360	Axon guidance	0	0.06175	0	1.76337	0.063	56	39	65	7	42
hsa04370	VEGF signaling pathway	0	0	0	0	0	57	62	66	63	62
hsa04380	Osteoclast differentiation	0	0	0	0	0	58	63	67	64	63
hsa04390	Hippo signaling pathway	0	0.126875	0	0.631687	0	59	25	68	14	64
hsa04520	Adherens junction	0	0	0	3.39475	0	60	65	69	4	65
hsa04540	Gap junction	0	0	0	0	0	61	66	70	66	66
hsa04610	Complement and coagulation cascades	0	0	0	0	0	62	67	71	68	67
hsa04611	Platelet activation	0	0	0	0	0	63	68	72	69	68
hsa04612	Antigen processing and presentation	0	0	0	0	0	64	69	73	70	69
hsa04621	NOD-like receptor signaling pathway	0	0	0	0	0	65	70	74	71	71
hsa04622	RIG-I-like receptor signaling pathway	0	0	0	0	0	66	71	75	72	72
hsa04623	Cytosolic DNA-sensing pathway	0	0.0624375	0	0	0.00382609	67	38	76	73	48
hsa04660	T cell receptor signaling pathway	0	0	0.0639375	0	0	68	72	32	74	73
hsa04662	B cell receptor signaling pathway	0	0	0	0	0	69	73	77	75	74
hsa04666	Fc gamma R-mediated phagocytosis	0	0	0	0	0	70	75	78	77	76
hsa04668	TNF signaling pathway	0	0	0	0	0	71	76	79	78	77
hsa04710	Circadian rhythm	0	0.0634375	0	0	0	72	37	81	79	79
hsa04720	Long-term potentiation	0	0	0	0	0	73	77	82	80	81
hsa04722	Neurotrophin signaling pathway	0	0	0	0.0634375	0	74	78	83	40	82
hsa04723	Retrograde endocannabinoid signaling	0	0.372063	0.191312	0.0589375	0	75	15	15	45	83
hsa04724	Glutamatergic synapse	0	0	0	0	0	76	79	84	81	84
hsa04725	Cholinergic synapse	0	0	0.064	0	0.12775	77	80	27	82	23
hsa04726	Serotonergic synapse	0	0	0	0	0	78	81	85	83	85
hsa04727	GABAergic synapse	0	0	0	0	0	79	82	86	84	86
hsa04728	Dopaminergic synapse	0	0	0	0	0	80	83	87	85	87
hsa04730	Long-term depression	0	0	0.063	0	0	81	84	41	86	88
hsa04750	Inflammatory mediator regulation of TRP channels	0	0	0	0	0	82	85	88	87	89
hsa04910	Insulin signaling pathway	0	0.249562	0	0.121938	0.238318	83	18	89	30	16
hsa04911	Insulin secretion	0	0	0	0	0	84	86	90	88	90
hsa04912	GnRH signaling pathway	0	0	0	0	0	85	87	91	89	91
hsa04913	Ovarian steroidogenesis	0	0	0	0	0	86	88	92	90	92
hsa04914	Progesterone-mediated oocyte maturation	0	0	0	0	0	87	89	93	91	93
hsa04915	Estrogen signaling pathway	0	0	0	0.123	0	88	90	94	29	94
hsa04916	Melanogenesis	0	0	0	0	0	89	91	95	92	95
hsa04917	Prolactin signaling pathway	0	0	0	0.06375	0.125688	90	92	96	36	26
hsa04918	Thyroid hormone synthesis	0	0	0	0	0	91	93	97	93	96
hsa04919	Thyroid hormone signaling pathway	0	0.12475	0.0634375	0.0624375	0.063	92	29	39	42	43
hsa04920	Adipocytokine signaling pathway	0	0	0.0639375	0	0	93	94	33	94	97
hsa04921	Oxytocin signaling pathway	0	0	0.06175	0	0.0639375	94	95	48	95	35
hsa04923	Regulation of lipolysis in adipocytes	0	0	0	0	0	95	96	98	96	98
hsa04924	Renin secretion	0	0	0	0	0	96	97	99	97	99
hsa04925	Aldosterone synthesis and secretion	0	0	0	0	0	97	98	100	98	100
hsa04930	Type II diabetes mellitus	0	0	0.0634375	0.879875	0	98	99	40	10	101
hsa04931	Insulin resistance	0	0	0	0	0	99	100	101	99	102
hsa04932	Non-alcoholic fatty liver disease	0	0	0	0	0	100	101	102	100	103
hsa04960	Aldosterone-regulated sodium reabsorption	0	0	0	0	0	101	102	103	101	104
hsa04962	Vasopressin-regulated water reabsorption	0	0	0	0	0	102	103	104	102	105
hsa04970	Salivary secretion	0	0	0	0	0	103	104	105	103	106
hsa04971	Gastric acid secretion	0	0	0	0	0	104	105	106	104	107
hsa05010	Alzheimer disease	0	0	0	0	0	106	107	108	106	109
hsa05012	Parkinson disease	0	0	0	0	0	107	108	109	107	110
hsa05014	Amyotrophic lateral sclerosis	0	0	0	0	0	108	109	110	108	111
hsa05016	Huntington disease	0	0	0	0	0	109	110	111	109	112
hsa05020	Prion disease	0	0	0	0	0	110	111	112	110	113
hsa05030	Cocaine addiction	0	0	0	0	0	111	112	113	111	114
hsa05031	Amphetamine addiction	0	0	0	0	0	112	113	114	112	115
hsa05032	Morphine addiction	0	0	0	0	0	113	114	115	113	116
hsa05100	Bacterial invasion of epithelial cells	0	0	0	0	0	114	115	116	114	117
hsa05110	Vibrio cholerae infection	0	0	0	0	0	115	116	117	115	118
hsa05120	Epithelial cell signaling in Helicobacter pylori infection	0	0	0	0	0	116	117	118	116	119
hsa05130	Pathogenic Escherichia coli infection	0	0	0	0	0	117	118	119	117	120
hsa05131	Shigellosis	0	0	0	0	0	118	119	120	118	121
hsa05132	Salmonella infection	0	0	0	0	0	119	120	121	119	122
hsa05134	Legionellosis	0	0	0	0	0	120	121	122	120	124
hsa05140	Leishmaniasis	0	0	0	0	0	121	122	123	121	125
hsa05142	Chagas disease	0	0	0.186938	0.69025	0.0624375	122	123	17	11	44
hsa05145	Toxoplasmosis	0	0	0	0	0	123	124	124	122	126
hsa05146	Amoebiasis	0	0	0	0	0	124	125	125	123	127
hsa05150	Staphylococcus aureus infection	0	0	0	0	0	125	126	126	124	128
hsa05160	Hepatitis C	0	0	0	0	0	126	127	127	126	130
hsa05161	Hepatitis B	0	0	0	0	0	127	128	128	127	131
hsa05162	Measles	0	0	0.064	0.0634375	0.127938	128	129	28	41	22
hsa05164	Influenza A	0	0	0	0	0	129	130	129	128	132
hsa05166	Human T-cell leukemia virus 1 infection	0	0.06375	0	0	0.0639375	130	33	130	129	36
hsa05168	Herpes simplex virus 1 infection	0	0	0	0.0609375	0	131	131	131	44	133
hsa05200	Pathways in cancer	0	0.382063	0.1815	0.185125	0.246625	132	13	18	23	14
hsa05202	Transcriptional misregulation in cancer	0	0	0	0	0	133	133	133	131	135
hsa05205	Proteoglycans in cancer	0	0.191125	0	0	0	134	19	134	132	136
hsa05210	Colorectal cancer	0	0	0	0	0	135	134	135	133	137
hsa05211	Renal cell carcinoma	0	0	0	0	0	136	135	136	134	138
hsa05213	Endometrial cancer	0	0	0	0	0	137	136	137	135	139
hsa05214	Glioma	0	0	0.06375	0.191125	0.0648445	138	137	36	18	29
hsa05216	Thyroid cancer	0	0	0	0	0	139	138	138	136	140
hsa05217	Basal cell carcinoma	0	0.445188	0.063	0.0639375	0.50825	140	11	43	35	9
hsa05218	Melanoma	0	0	0	0	0	141	139	139	137	141
hsa05219	Bladder cancer	0	0	0	0	0	142	140	140	138	142
hsa05220	Chronic myeloid leukemia	0	0	0	0	0.0589375	143	141	141	139	45
hsa05221	Acute myeloid leukemia	0	0	0	0	0	144	142	142	140	143
hsa05222	Small cell lung cancer	0	1.07406	1.0805	0.565937	1.50838	145	4	7	15	3
hsa05223	Non-small cell lung cancer	0	0	0	0	0.0634375	146	143	143	141	40
hsa05231	Choline metabolism in cancer	0	0	0	0	0	147	144	144	142	144
hsa05321	Inflammatory bowel disease	0	0	0	0	0	148	145	145	143	145
hsa05322	Systemic lupus erythematosus	0	0	0	0	0	149	146	146	144	146
hsa05410	Hypertrophic cardiomyopathy	0	0	0	0	0.064	150	147	147	145	30
hsa05412	Arrhythmogenic right ventricular cardiomyopathy	0	0	0	0	0	151	148	148	146	147
hsa05414	Dilated cardiomyopathy	0	0	0	0	0	152	149	149	147	148
hsa05416	Viral myocarditis	0	0	0	0	0	153	150	150	148	149
hsa05332	Graft-versus-host disease	NA	NA	NA	NA	NA	NA	NA	NA	NA	NA
hsa05143	African trypanosomiasis	NA	NA	NA	NA	NA	NA	NA	NA	NA	NA
hsa04972	Pancreatic secretion	NA	NA	NA	NA	NA	NA	NA	NA	NA	NA
hsa05323	Rheumatoid arthritis	NA	NA	NA	NA	NA	NA	NA	NA	NA	NA
hsa04976	Bile secretion	NA	NA	NA	NA	NA	NA	NA	NA	NA	NA
hsa04961	Endocrine and other factor-regulated calcium reabsorption	NA	NA	NA	NA	NA	NA	NA	NA	NA	NA

## Sheet: KIRC_MDG
id	name	BNrich_MDG	PROPS_MDG	Clipper_MDG	BPA_MDG	Ensemble_MDG	BNrich_rank	PROPS_rank	Clipper_rank	BPA_rank	Ensemble_rank
hsa04151	PI3K-Akt signaling pathway	3.6862	2.47723	2.67417	0.718897	1.03233	1	3	3	26	14
hsa04512	ECM-receptor interaction	2.68275	3.02525	1.90916	1.24784	1.04868	2	2	6	8	13
hsa04010	MAPK signaling pathway	2.35726	0.329329	0.337127	0.629058	0.314566	3	51	49	27	39
hsa04014	Ras signaling pathway	2.11605	2.46698	2.35836	1.22754	1.05011	4	4	4	11	12
hsa04015	Rap1 signaling pathway	2.01777	1.88336	2.00708	1.14591	1.24982	5	7	5	13	8
hsa04211	Longevity regulating pathway	1.67585	0.453439	0.789718	1.24102	1.24608	6	30	22	9	9
hsa01521	EGFR tyrosine kinase inhibitor resistance	1.57358	0.988086	1.69146	0.405472	1.46327	7	17	9	45	5
hsa04730	Long-term depression	1.54359	0.664463	1.21457	0.623955	0.622491	8	24	13	28	21
hsa05215	Prostate cancer	1.45681	1.80071	1.56644	0.95044	1.14783	9	8	11	17	10
hsa04920	Adipocytokine signaling pathway	1.3408	0.559222	0.894528	0.102943	0.211245	10	26	19	93	54
hsa05222	Small cell lung cancer	1.33514	1.33085	1.66996	1.21971	1.44216	11	11	10	12	7
hsa05214	Glioma	1.33198	0.332711	0.344342	0.836841	0.416725	12	49	44	20	32
hsa05230	Central carbon metabolism in cancer	1.25884	1.02172	0.659023	0	0.211808	13	14	30	151	50
hsa05032	Morphine addiction	1.22437	1.21891	1.33486	3.9636	6.84448	14	13	12	1	2
hsa04071	Sphingolipid signaling pathway	1.13206	0.670324	1.12305	0.30965	0.628233	15	23	14	56	18
hsa05200	Pathways in cancer	1.12837	1.66918	2.92786	1.13903	1.45165	16	9	2	14	6
hsa04145	Phagosome	1.1269	0.43683	0.548711	0.11027	0.215546	17	36	34	73	46
hsa04630	JAK-STAT signaling pathway	1.10938	2.01292	1.69743	NA	1.9672	18	5	8	NA	3
hsa04520	Adherens junction	1.10835	1.23752	0.783022	1.75767	0.625167	19	12	23	3	19
hsa04725	Cholinergic synapse	0.999612	0.339057	0.215761	0.511959	0.210303	20	43	62	34	59
hsa04810	Regulation of actin cytoskeleton	0.9067	1.00415	0.575048	1.54655	0.523845	21	15	31	4	24
hsa04728	Dopaminergic synapse	0.904441	0.225029	0.769204	0.097527	0.420943	22	62	26	100	29
hsa04962	Vasopressin-regulated water reabsorption	0.898876	0	0.792105	0.00391489	0.101926	23	142	21	110	99
hsa04915	Estrogen signaling pathway	0.884119	0.343089	0.443878	0.102007	0.21366	24	38	40	96	47
hsa04610	Complement and coagulation cascades	0.777522	0.114281	0.113997	0.110849	0	25	78	74	72	118
hsa04724	Glutamatergic synapse	0.771926	0.457509	0.873768	0.202903	0.211057	26	28	20	68	57
hsa04726	Serotonergic synapse	0.677479	0.335545	0.337158	0.61793	0.624712	27	48	48	29	20
hsa05217	Basal cell carcinoma	0.668879	0.002	0	0	0	28	120	155	149	151
hsa04931	Insulin resistance	0.662663	1.00278	1.00111	1.33571	0.418264	29	16	16	5	30
hsa04152	AMPK signaling pathway	0.661985	0.344147	0.999205	0.510421	0.517783	30	37	17	35	27
hsa05145	Toxoplasmosis	0.574101	0.447441	0.227439	0.392517	0.825663	31	33	56	47	15
hsa04510	Focal adhesion	0.561368	0.770467	0.559053	NA	0.730343	32	19	33	NA	17
hsa04514	Cell adhesion molecules	0.558553	0.341088	0.663661	1.23802	0.813974	33	40	28	10	16
hsa04110	Cell cycle	0.461228	0	0.113439	0.94334	0.414533	34	125	85	18	34
hsa04540	Gap junction	0.459623	0.215205	0.217995	0.308571	0.10566	35	68	61	59	81
hsa04360	Axon guidance	0.457231	0.454382	0.777447	0.827999	0.108086	36	29	24	24	73
hsa05223	Non-small cell lung cancer	0.451579	0.109757	0.343298	0.403886	0.307351	37	93	45	46	45
hsa05213	Endometrial cancer	0.448364	0.682288	0.221549	0.320891	0	38	21	60	49	150
hsa01522	Endocrine resistance	0.447103	0.339579	0.336065	0.942449	0.104642	39	42	50	19	89
hsa04261	Adrenergic signaling in cardiomyocytes	0.346982	0.339965	0	0.003	0.103585	40	41	125	112	95
hsa05210	Colorectal cancer	0.345883	0.109754	0.002	0	0.105396	41	95	120	147	85
hsa04921	Oxytocin signaling pathway	0.343509	0.21801	0.450817	0.526244	0.317472	42	67	38	31	36
hsa04925	Aldosterone synthesis and secretion	0.343142	0.770178	0.547581	0.317016	0.52105	43	20	35	53	25
hsa05216	Thyroid cancer	0.342814	0.119923	0.114947	0.102074	0.00391837	44	72	70	95	105
hsa05152	Tuberculosis	0.342367	0.331435	1.00739	0.8342	0.105962	45	50	15	22	77
hsa05143	African trypanosomiasis	0.337448	0.162082	0.120501	0.124943	0.117434	46	70	63	69	69
hsa04930	Type II diabetes mellitus	0.337113	0.114	0.341404	0.522909	0.105057	47	79	47	32	87
hsa04660	T cell receptor signaling pathway	0.334303	0.113439	0.113684	0	0	48	87	83	130	122
hsa04713	Circadian entrainment	0.332096	1.56755	0.775895	1.0397	1.66028	49	10	25	15	4
hsa05412	Arrhythmogenic right ventricular cardiomyopathy	0.328287	0.109757	0.0254981	0.0556406	NA	50	94	94	102	NA
hsa04115	p53 signaling pathway	0.234632	0.115789	0	0.102883	0	51	76	124	94	113
hsa05218	Melanoma	0.233607	0.0089831	0.342313	0.335238	0	52	99	46	48	152
hsa04912	GnRH signaling pathway	0.230945	0.227123	0.345499	0.419245	0.310827	53	59	42	43	44
hsa05219	Bladder cancer	0.230211	0.116526	0.223193	0.209547	0	54	74	59	67	153
hsa05160	Hepatitis C	0.229475	0.002	0.005	0	0	55	118	98	143	144
hsa04064	NF-kappa B signaling pathway	0.228721	0	0.116698	1.25035	0.104642	56	124	68	7	90
hsa05205	Proteoglycans in cancer	0.227596	0	0.228912	0.104038	0.105962	57	154	54	89	78
hsa05169	Epstein-Barr virus infection	0.227137	0	0	0	0	58	153	151	145	148
hsa04310	Wnt signaling pathway	0.226973	0.113439	0.002	0.211245	0.208792	59	86	114	64	64
hsa05142	Chagas disease	0.225439	0.113965	0.113965	0.412788	0.104642	60	81	77	44	93
hsa04022	cGMP-PKG signaling pathway	0.224456	0	0.112737	0	0	61	123	88	124	111
hsa04550	Signaling pathways regulating pluripotency of stem cells	0.223088	0	0.00266667	0.00266667	0	62	129	108	115	117
hsa04727	GABAergic synapse	0.222347	0.449263	0.345118	1.03909	0.416527	63	32	43	16	33
hsa04350	TGF-beta signaling pathway	0.221787	0.113684	0.114	0.002	0.314151	64	83	72	116	40
hsa04910	Insulin signaling pathway	0.221193	0	0.113684	0	0.00392157	65	136	84	131	103
hsa05168	Herpes simplex virus 1 infection	0.219789	0.002	0	0.109895	0	66	119	150	75	147
hsa04210	Apoptosis	0.219034	0.439023	0.118641	0.828135	0.208189	67	35	65	23	65
hsa05410	Hypertrophic cardiomyopathy	0.171536	0.129223	0.112884	0.0816428	0.0604716	68	71	87	101	100
hsa05221	Acute myeloid leukemia	0.137624	0.00392982	0.00266667	0.003	0.00392308	69	107	112	113	102
hsa05146	Amoebiasis	0.128391	0.341333	0.002	0.002	0.211396	70	39	119	121	53
hsa04917	Prolactin signaling pathway	0.122298	0.338	0.6628	0.311224	0.320839	71	45	29	55	35
hsa04923	Regulation of lipolysis in adipocytes	0.120947	0	0	0	0	72	138	136	134	129
hsa05131	Shigellosis	0.120825	0.338456	0	0.002	0	73	44	146	119	139
hsa05166	Human T-cell leukemia virus 1 infection	0.118632	0	0.112069	0.319057	0.207094	74	152	90	50	68
hsa05020	Prion disease	0.118475	0.215158	0.442947	0	0	75	69	41	138	136
hsa05140	Leishmaniasis	0.118062	0.115965	0	0.318717	0.211962	76	75	148	52	49
hsa05220	Chronic myeloid leukemia	0.1179	0.109754	0	0	0.210113	77	96	156	150	61
hsa04913	Ovarian steroidogenesis	0.117537	0.0048	0.224491	0	0.104642	78	105	58	132	92
hsa04933	AGE-RAGE signaling pathway in diabetic complications	0.117123	0	0.00266667	0.101476	0.105396	79	140	110	98	83
hsa04620	Toll-like receptor signaling pathway	0.117081	0.232277	0	0.209802	0.102226	80	54	129	66	96
hsa05162	Measles	0.11686	0.113684	0.118	0	0	81	85	66	144	146
hsa05416	Viral myocarditis	0.116667	0	0.11386	0	0	82	157	80	155	156
hsa04611	Platelet activation	0.116526	0	0.11386	0	0.104151	83	130	78	128	94
hsa05212	Pancreatic cancer	0.116526	0.106105	0	0	0.109311	84	98	154	148	72
hsa04062	Chemokine signaling pathway	0.116519	1.90485	1.88675	1.3287	1.14269	85	6	7	6	11
hsa04370	VEGF signaling pathway	0.116105	0.324769	0.567764	0.209888	0.524681	86	52	32	65	23
hsa04960	Aldosterone-regulated sodium reabsorption	0.11586	0	0	0	0.00392	87	141	137	135	104
hsa04971	Gastric acid secretion	0.11561	0	0	0	0	88	143	139	136	131
hsa05130	Pathogenic Escherichia coli infection	0.115517	0.447193	0.114	0	0.207434	89	34	73	141	67
hsa01524	Platinum drug resistance	0.115439	0.113965	0.113684	0.105962	0	90	80	82	80	109
hsa04270	Vascular smooth muscle contraction	0.115439	0.00533333	0.005	0	0	91	104	97	126	114
hsa04932	Non-alcoholic fatty liver disease	0.115439	0.221798	0.452532	0.308165	0.316564	92	65	36	60	38
hsa04666	Fc gamma R-mediated phagocytosis	0.115281	0.673439	0.446711	0.419818	0.211623	93	22	39	42	52
hsa05211	Renal cell carcinoma	0.114864	0.453333	0.231018	0.506504	0.313283	94	31	51	37	41
hsa04012	ErbB signaling pathway	0.114	0.002	0.003	0.00733333	0.00391304	95	111	103	103	106
hsa04650	Natural killer cell mediated cytotoxicity	0.114	0.002	0.114737	0.111981	0	96	113	71	71	121
hsa04020	Calcium signaling pathway	0.113965	0	0.00266667	0.106151	0.211057	97	122	107	77	55
hsa04662	B cell receptor signaling pathway	0.113684	0.113684	0.003	0.315526	0.106	98	84	104	54	75
hsa05110	Vibrio cholerae infection	0.113439	0	0.113754	0	0.0117514	99	148	81	140	101
hsa05231	Choline metabolism in cancer	0.113439	0.235825	0.112281	0.211698	0.105849	100	53	89	63	80
hsa04024	cAMP signaling pathway	0.112737	0.002	0	0.105057	0	101	112	123	85	112
hsa04072	Phospholipase D signaling pathway	0.110754	0.223895	0.671285	0.824752	0.311929	102	63	27	25	43
hsa04068	FoxO signaling pathway	0.109912	0.663915	0.896889	0.420792	0.51556	103	25	18	41	28
hsa05414	Dilated cardiomyopathy	0.109123	0.11706	0.000924528	0	0	104	73	122	154	155
hsa05133	Pertussis	0.00952381	0.219935	0.00266667	0.002	0	105	66	111	120	141
hsa04664	Fc epsilon RI signaling pathway	0.00946667	0.002	0	0.318755	0.527321	106	114	130	51	22
hsa04144	Endocytosis	0.00866667	0	0.116123	0.103585	0.212821	107	126	69	90	48
hsa04916	Melanogenesis	0.00866667	0.00770909	0	0.103585	0.208066	108	100	135	91	66
hsa04911	Insulin secretion	0.008	0.00266667	0	0.105396	0	109	110	133	84	125
hsa05012	Parkinson disease	0.00786667	0.00592727	0.00466667	0.0976674	0.209245	110	103	100	99	63
hsa05132	Salmonella infection	0.00746667	0.223363	0.0039322	0.309334	0	111	64	101	57	140
hsa04919	Thyroid hormone signaling pathway	0.0072	0.227123	0.229754	0.506876	0.417849	112	60	53	36	31
hsa04723	Retrograde endocannabinoid signaling	0.00666667	6.45048	4.47382	2.58548	7.04708	113	1	1	2	1
hsa04750	Inflammatory mediator regulation of TRP channels	0.00533333	0.225719	0.111754	0.105057	0.210604	114	61	91	86	58
hsa04612	Antigen processing and presentation	0.005	0.00392727	0	0.105849	0	115	108	128	83	119
hsa05030	Cocaine addiction	0.0048	0	0	0	0	116	147	143	139	137
hsa05322	Systemic lupus erythematosus	0.0048	0.002	0	0	0	117	121	157	152	154
hsa04066	HIF-1 signaling pathway	0.00466667	0.457925	0.451886	0.105962	0.109882	118	27	37	81	70
hsa04710	Circadian rhythm	0.00466667	0.882175	0	0.834903	0.211057	119	18	132	21	56
hsa05016	Huntington disease	0.00411896	0	0.00127083	0.00390698	0.102038	120	146	121	111	97
hsa05150	Staphylococcus aureus infection	0.004	0.336316	0.003	0.105057	0	121	47	105	87	143
hsa05202	Transcriptional misregulation in cancer	0.0032	0.00466667	0	0	0	122	106	152	146	149
hsa04622	RIG-I-like receptor signaling pathway	0.003	0	0.113965	0.002	0.104642	123	132	75	117	91
hsa04060	Cytokine-cytokine receptor interaction	0.00266667	0.11488	0.117684	0	0.10766	124	77	67	125	74
hsa04340	Hedgehog signaling pathway	0.00266667	0	0	0.112978	0.209547	125	127	126	70	62
hsa05010	Alzheimer disease	0.00266667	0.336911	0.110069	0.613588	0.520611	126	46	93	30	26
hsa05134	Legionellosis	0.00266667	0	0	0	0	127	150	147	142	142
hsa05161	Hepatitis B	0.00266667	0.229965	0.009	0.004	0	128	55	96	107	145
hsa05164	Influenza A	0.00266667	0	0	0.106	0.109767	129	151	149	79	71
hsa05204	Chemical carcinogenesis - DNA adducts	0.00266667	0.0065977	0	0.00191489	0.105057	130	101	153	123	88
hsa04150	mTOR signaling pathway	0.002	0.229789	0.230947	0.219333	0.210302	131	56	52	61	60
hsa04330	Notch signaling pathway	0.002	0.108947	0.002	0	0	132	97	115	127	115
hsa04918	Thyroid hormone synthesis	0.002	0	0.002	0.004	0	133	137	117	106	127
hsa04976	Bile secretion	0.002	0	0	0.107308	0	134	144	141	76	134
hsa05031	Amphetamine addiction	0.002	0.113123	0.227825	0.213849	0.002	135	90	55	62	108
hsa05321	Inflammatory bowel disease	0.002	0	0.00266667	0.004	0.105396	136	155	113	108	86
hsa03320	PPAR signaling pathway	0	0.11386	0.00266667	0.110151	0	137	82	106	74	110
hsa04380	Osteoclast differentiation	0	0	0	0.00266667	0	138	128	127	114	116
hsa04390	Hippo signaling pathway	0	0.229544	0.226603	0.426868	0.102035	139	57	57	38	98
hsa04621	NOD-like receptor signaling pathway	0	0	0.00466667	0.00392857	0.105962	140	131	99	109	76
hsa04623	Cytosolic DNA-sensing pathway	0	0	0.002	0	0	141	133	116	129	120
hsa04668	TNF signaling pathway	0	0	0	0.104151	0	142	134	131	88	123
hsa04670	Leukocyte transendothelial migration	0	0.229193	0.113123	0.30903	0.313099	143	58	86	58	42
hsa04720	Long-term potentiation	0	0	0.00392727	0.42283	0	144	135	102	39	124
hsa04722	Neurotrophin signaling pathway	0	0.00266667	0.113965	0.515123	0.211698	145	109	76	33	51
hsa04914	Progesterone-mediated oocyte maturation	0	0.113439	0	0	0	146	88	134	133	126
hsa04922	Glucagon signaling pathway	0	0.112491	0.00266667	0.101604	0	147	91	109	97	128
hsa04924	Renin secretion	0	0	0.002	0.007	0	148	139	118	105	130
hsa04961	Endocrine and other factor-regulated calcium reabsorption	0	0.006	0.11386	0.103585	0.105396	149	102	79	92	84
hsa04970	Salivary secretion	0	0.002	0	0.002	0.00266667	150	115	138	118	107
hsa04972	Pancreatic secretion	0	0.002	0	0.00724638	0	151	116	140	104	132
hsa05014	Amyotrophic lateral sclerosis	0	0	0	0.00191837	0	153	145	142	122	135
hsa05034	Alcoholism	0	0.113435	0	0.42234	0.10566	154	89	144	40	82
hsa05100	Bacterial invasion of epithelial cells	0	0.109757	0.110737	0.105962	0.316642	155	92	92	82	37
hsa05120	Epithelial cell signaling in Helicobacter pylori infection	0	0	0	0.106	0	156	149	145	78	138
hsa05323	Rheumatoid arthritis	0	0	0.11886	0	0.105962	157	156	64	153	79
hsa05332	Graft-versus-host disease	NA	NA	NA	NA	NA	NA	NA	NA	NA	NA

## Sheet: LUAD_MDG
id	name	BNrich_MDG	PROPS_MDG	Clipper_MDG	BPA_MDG	Ensemble_MDG	BNrich_rank	PROPS_rank	Clipper_rank	BPA_rank	Ensemble_rank
hsa04066	HIF-1 signaling pathway	1.69093	0.708711	0.714489	0.666048	0.752857	1	26	20	15	10
hsa05168	Herpes simplex virus 1 infection	1.24804	0.178489	0	0.0839524	0.0801429	2	76	149	100	112
hsa04664	Fc epsilon RI signaling pathway	1.1548	0.882667	0.357956	1.088	0.666143	3	17	45	1	19
hsa04730	Long-term depression	1.07928	0.535378	0.985822	0.418048	1.08286	4	33	7	39	3
hsa04630	JAK-STAT signaling pathway	1.06983	0.620178	0.711156	NA	0.66081	5	29	21	NA	21
hsa05020	Prion disease	0.991154	1.06244	0.973378	0.654286	0.49781	6	6	11	19	35
hsa04015	Rap1 signaling pathway	0.973156	0.623644	0.885689	0.573048	0.657714	7	27	13	32	23
hsa04060	Cytokine-cytokine receptor interaction	0.898038	0.9856	0.794044	0.581857	0.741667	8	8	18	26	18
hsa04510	Focal adhesion	0.8924	1.15111	0.628489	NA	NA	9	4	23	NA	NA
hsa01524	Platinum drug resistance	0.885058	0.708756	0.8008	0.580238	0.748476	10	25	16	29	15
hsa04350	TGF-beta signaling pathway	0.809329	0.0846222	0.265289	0.0838095	0.0828095	11	111	59	101	106
hsa04152	AMPK signaling pathway	0.804691	0.980267	0.617778	0.331905	0.412143	12	10	30	48	46
hsa04145	Phagosome	0.799778	0.876178	0.716889	0.581333	0.747667	13	18	19	28	17
hsa01522	Endocrine resistance	0.799318	1.16022	1.24364	0.414714	0.913524	14	3	4	41	6
hsa04270	Vascular smooth muscle contraction	0.7992	1.33182	0.794622	1.08005	0.748619	15	2	17	2	14
hsa04115	p53 signaling pathway	0.787063	0.441911	0.349956	0.333238	0.498286	16	41	52	47	33
hsa04512	ECM-receptor interaction	0.737744	0.803644	0.896178	0.581429	0.751143	17	19	12	27	13
hsa05214	Glioma	0.724929	1.07009	0.448356	0.584095	0.748	18	5	35	24	16
hsa04110	Cell cycle	0.719436	0.268933	0.534756	0.498667	0.246048	19	50	32	33	65
hsa03320	PPAR signaling pathway	0.710489	0.713067	0.8068	0.490905	0.751571	20	22	14	37	12
hsa05169	Epstein-Barr virus infection	0.710407	0.09	0.09	0.0828095	0	21	84	85	110	147
hsa05416	Viral myocarditis	0.706306	0	0.177689	0.251381	0.0828095	22	157	76	54	108
hsa04810	Regulation of actin cytoskeleton	0.694798	0.356933	0.622711	0.414476	0.408476	23	45	27	42	47
hsa04310	Wnt signaling pathway	0.630665	0.889022	0.628222	1.07024	0.582857	24	15	24	4	27
hsa05142	Chagas disease	0.627556	0.886622	0.534667	0.911238	1.08667	25	16	33	7	2
hsa04912	GnRH signaling pathway	0.626831	0.447289	0.628089	0.585333	0.0838095	26	37	25	21	96
hsa01521	EGFR tyrosine kinase inhibitor resistance	0.550067	0.623111	0.532622	0.666095	0.412476	27	28	34	14	45
hsa04151	PI3K-Akt signaling pathway	0.540493	0.710356	0.982889	0.660429	0.498048	28	23	10	17	34
hsa04062	Chemokine signaling pathway	0.537022	1.06218	1.15484	0.742762	0.586571	29	7	5	13	25
hsa04014	Ras signaling pathway	0.536622	0.267378	0.2644	0.995524	0.916286	30	55	60	5	5
hsa04210	Apoptosis	0.529113	0.619911	0.538089	0.084	0.913048	31	30	31	94	7
hsa04211	Longevity regulating pathway	0.453911	0.709689	1.07249	0.582619	0.586857	32	24	6	25	24
hsa04650	Natural killer cell mediated cytotoxicity	0.446933	0.179289	0.622889	1.07871	0.583714	33	70	26	3	26
hsa04514	Cell adhesion molecules	0.443558	0.178356	0.0899556	0.166095	0	34	78	87	88	118
hsa05223	Non-small cell lung cancer	0.437017	0.892444	0.446133	0.251571	0.419714	35	13	37	52	39
hsa04970	Salivary secretion	0.435289	0.266178	0	0.16681	0.0835714	36	58	133	82	102
hsa05218	Melanoma	0.370781	0.716178	1.51436	0.585619	0.495048	37	21	1	20	37
hsa05110	Vibrio cholerae infection	0.358483	0.175511	0.1792	0.665667	0	38	83	69	16	139
hsa04670	Leukocyte transendothelial migration	0.35844	1.34013	0.985556	0.248	0.332286	39	1	8	66	50
hsa05204	Chemical carcinogenesis - DNA adducts	0.355119	0.178356	0.0892889	0.747571	0	40	79	100	12	149
hsa04925	Aldosterone synthesis and secretion	0.355111	0.179289	0.09	0.166381	0.0839524	41	72	83	84	89
hsa04727	GABAergic synapse	0.354611	0.179289	0.354267	0.574905	1.24724	42	71	50	31	1
hsa04611	Platelet activation	0.354446	0.267111	0.358356	0	0	43	56	43	122	120
hsa04725	Cholinergic synapse	0.353164	0	0.354356	0.167238	0.0832381	44	124	49	78	105
hsa04610	Complement and coagulation cascades	0.353152	0.0899556	0.258044	0.157619	0.500286	45	88	62	92	32
hsa05221	Acute myeloid leukemia	0.351913	0	0.177111	0	0.415667	46	151	79	149	42
hsa05152	Tuberculosis	0.351737	0.799289	0.620756	0.658762	0.752619	47	20	29	18	11
hsa04360	Axon guidance	0.343845	0.531289	0.622489	NA	0.416857	48	35	28	NA	41
hsa05212	Pancreatic cancer	0.27819	0	0.0898222	0.167524	0.413333	49	149	94	77	44
hsa04330	Notch signaling pathway	0.268933	0.268133	0.0896	0.0839524	0.0832381	50	54	95	98	103
hsa04915	Estrogen signaling pathway	0.2688	0	0.179911	0	0	51	126	65	127	126
hsa04921	Oxytocin signaling pathway	0.268489	0.4484	0.268444	0	0.0782381	52	36	54	131	115
hsa05220	Chronic myeloid leukemia	0.268356	0.356622	0.265867	0.49719	0.581762	53	46	58	34	28
hsa05016	Huntington disease	0.268089	0.536178	0.984222	0.250619	0.661524	54	32	9	56	20
hsa04010	MAPK signaling pathway	0.267067	0.263778	0.179956	0.330952	0.167048	55	61	63	49	74
hsa04930	Type II diabetes mellitus	0.266375	0.890622	1.32951	0.414095	0.819381	56	14	3	43	9
hsa04071	Sphingolipid signaling pathway	0.265511	0.0824889	0	0.0816667	0.165619	57	112	119	112	83
hsa05219	Bladder cancer	0.26515	0.9816	1.33831	0.914429	0.991952	58	9	2	6	4
hsa05414	Dilated cardiomyopathy	0.264986	0.0892889	0.178844	0.584762	0.249333	59	100	73	22	59
hsa05031	Amphetamine addiction	0.264622	0.0884	0.0878222	0.415667	0	60	106	107	40	137
hsa05222	Small cell lung cancer	0.26373	0.179422	0.267289	0.251476	0.0838095	61	69	57	53	97
hsa04550	Signaling pathways regulating pluripotency of stem cells	0.262883	0.0899556	0	0.25181	0	62	87	123	51	119
hsa04920	Adipocytokine signaling pathway	0.260366	0.0899556	0.178844	0.0838095	0.167905	63	90	72	102	67
hsa05215	Prostate cancer	0.259237	0.446622	0.174311	0.250571	0.578667	64	38	81	58	30
hsa05210	Colorectal cancer	0.259224	0.0898222	0	0	0.167381	65	95	151	146	69
hsa05211	Renal cell carcinoma	0.258027	0.268444	0.09	0	0.248857	66	52	86	147	61
hsa04750	Inflammatory mediator regulation of TRP channels	0.256863	0.176444	0.0898222	0.084	0.167143	67	81	91	95	73
hsa05032	Morphine addiction	0.188874	0.892489	0.357378	0.906952	0.660333	68	12	46	8	22
hsa04024	cAMP signaling pathway	0.179778	0.178356	0.0878222	0	0.251	69	77	106	116	55
hsa04068	FoxO signaling pathway	0.179778	0.0884	0.0855556	0.0839524	0.0838095	70	102	113	97	93
hsa04933	AGE-RAGE signaling pathway in diabetic complications	0.179644	0.179911	0.268178	0.828429	0.16719	71	64	56	10	70
hsa04064	NF-kappa B signaling pathway	0.179422	0	0.447067	0.335714	0.166619	72	113	36	46	79
hsa04713	Circadian entrainment	0.179422	0	0.356089	0.163238	0.333238	73	122	47	91	49
hsa05010	Alzheimer disease	0.179422	0	0	0.250095	0.331524	74	135	137	62	51
hsa05205	Proteoglycans in cancer	0.179244	0.268311	0.441911	0.401048	0.502429	75	53	40	45	31
hsa05161	Hepatitis B	0.179117	0.1792	0.179422	0.167524	0.24719	76	73	68	76	64
hsa04144	Endocytosis	0.178889	0	0.17	0.250381	0.415571	77	114	82	59	43
hsa04726	Serotonergic synapse	0.178842	0	0.0896	0.248476	0.163714	78	125	96	64	85
hsa04370	VEGF signaling pathway	0.178711	0.2652	0.433022	0	0.581667	79	59	41	119	29
hsa04722	Neurotrophin signaling pathway	0.1784	0	0.0846222	0.16681	0.0838095	80	123	114	81	95
hsa04666	Fc gamma R-mediated phagocytosis	0.177111	0.4428	0.268178	0.166381	0.165857	81	40	55	83	82
hsa04960	Aldosterone-regulated sodium reabsorption	0.17708	0	0	0	0	82	130	131	132	130
hsa04660	T cell receptor signaling pathway	0.176356	0.0888889	0.0871556	0.0832381	0.0822857	83	101	110	106	109
hsa04918	Thyroid hormone synthesis	0.176044	0.0899556	0.178711	0.167571	0.16781	84	89	74	74	68
hsa04020	Calcium signaling pathway	0.175289	0.0899556	0	0.167952	0	85	85	117	71	116
hsa04961	Endocrine and other factor-regulated calcium reabsorption	0.174571	0	0	0	0	86	131	132	133	131
hsa05200	Pathways in cancer	0.174456	0.269156	0.0884	0.584429	0.247762	87	49	105	23	63
hsa04919	Thyroid hormone signaling pathway	0.174313	0	0.0898222	0	0.166095	88	128	93	130	80
hsa05034	Alcoholism	0.174093	0	0.177822	0.167143	0	89	138	75	80	138
hsa04662	B cell receptor signaling pathway	0.173875	0	0.0892889	0	0.0835714	90	120	99	125	100
hsa04913	Ovarian steroidogenesis	0.170763	0.0864	0.0898222	0.166238	0.166762	91	109	92	87	78
hsa04022	cGMP-PKG signaling pathway	0.168455	0.0855556	0	0.25019	0.251571	92	110	118	61	53
hsa05150	Staphylococcus aureus infection	0.094398	0	0	0.0832381	0.251	93	145	146	108	56
hsa05146	Amoebiasis	0.093913	0	0	0	0	94	144	145	142	144
hsa05230	Central carbon metabolism in cancer	0.0938704	0.0892889	0.179956	0.167905	0.418524	95	99	64	73	40
hsa04932	Non-alcoholic fatty liver disease	0.0935048	0	0	0.0792381	0	96	129	130	114	129
hsa04723	Retrograde endocannabinoid signaling	0.0899556	0.977867	0.806578	0.419476	0.912	97	11	15	38	8
hsa04962	Vasopressin-regulated water reabsorption	0.0899556	0.358	0.442978	0	0	98	43	39	134	132
hsa05140	Leishmaniasis	0.0899556	0.178489	0.09	0.243762	0.250952	100	75	84	68	57
hsa05145	Toxoplasmosis	0.0899556	0	0.0864	0.0822857	0.084	101	143	111	111	88
hsa04540	Gap junction	0.0898222	0.0884	0.1796	0.166238	0.168	102	104	67	86	66
hsa05216	Thyroid cancer	0.0898222	0.0898222	0	0.155381	0	103	96	152	93	150
hsa04072	Phospholipase D signaling pathway	0.0896	0.0884	0.177289	0.251333	0.25	104	103	77	55	58
hsa04150	mTOR signaling pathway	0.0896	0	0	0.578905	0.0792381	105	115	120	30	113
hsa04612	Antigen processing and presentation	0.0896	0.534533	0.356	0.247762	0.165857	106	34	48	67	81
hsa04916	Melanogenesis	0.0896	0.179911	0	0	0.496048	107	63	128	128	36
hsa05100	Bacterial invasion of epithelial cells	0.0896	0.179556	0.358133	0.166381	0.165095	108	67	44	85	84
hsa05162	Measles	0.0896	0	0.0896	0	0.0822857	109	147	97	144	110
hsa04720	Long-term potentiation	0.0892889	0.1764	0.352622	0.165095	0.248048	110	82	51	89	62
hsa04914	Progesterone-mediated oocyte maturation	0.0892889	0.0898222	0.0884	0	0	111	94	103	126	125
hsa04922	Glucagon signaling pathway	0.0892889	0.0899556	0.179111	0.0832381	0.0792381	112	91	70	107	114
hsa05133	Pertussis	0.0892889	0.0878222	0.177289	0.249429	0.493952	113	107	78	63	38
hsa04724	Glutamatergic synapse	0.0888889	0.356533	0.0888889	0.242286	0.0835714	114	47	102	69	101
hsa05166	Human T-cell leukemia virus 1 infection	0.0884	0.617333	0.709911	0.833857	0.330524	115	31	22	9	52
hsa04931	Insulin resistance	0.0878222	0.359733	0.178889	0.403905	0	116	42	71	44	128
hsa05213	Endometrial cancer	0.0878222	0	0.0896	0	0.0839524	117	150	98	148	92
hsa04622	RIG-I-like receptor signaling pathway	0.0864	0	0	0.167905	0	118	118	124	72	122
hsa05412	Arrhythmogenic right ventricular cardiomyopathy	0.086087	0	0	0	0	119	156	157	154	156
hsa04911	Insulin secretion	0.0860407	0.0884	0.262311	0.084	0.162476	120	105	61	96	86
hsa04520	Adherens junction	0.0859131	0.2688	0.0871556	0.826143	0.0838095	121	51	109	11	94
hsa04390	Hippo signaling pathway	0.085693	0.0899556	0.179778	0	0.0832381	122	86	66	121	104
hsa04621	NOD-like receptor signaling pathway	0.0856816	0.0898222	0.0898222	0	0.167143	123	93	90	123	72
hsa05160	Hepatitis C	0.0855556	0	0	0	0	124	146	147	143	145
hsa05014	Amyotrophic lateral sclerosis	0.0839248	0	0	0	0.0839524	125	136	138	139	91
hsa04620	Toll-like receptor signaling pathway	0.0836	0	0.0898222	0.248333	0	126	117	89	65	121
hsa04910	Insulin signaling pathway	0.0832608	0.445378	0.359022	0.496619	0.248905	127	39	42	36	60
hsa05217	Basal cell carcinoma	0.0812889	0.2696	0.176711	0.32619	0	128	48	80	50	151
hsa04923	Regulation of lipolysis in adipocytes	0.07875	0.266933	0.269244	0.167524	0.0816667	129	57	53	75	111
hsa05231	Choline metabolism in cancer	0.00589744	0.1796	0.0864	0.167238	0.0838095	130	65	112	79	98
hsa05164	Influenza A	0.00290909	0.179422	0	0.0828095	0	131	68	148	109	146
hsa04012	ErbB signaling pathway	0	0.263956	0	0	0.333524	132	60	116	115	48
hsa04261	Adrenergic signaling in cardiomyocytes	0	0.357111	0.0888889	0	0.0835714	133	44	101	117	99
hsa04340	Hedgehog signaling pathway	0	0	0	0	0	134	116	121	118	117
hsa04380	Osteoclast differentiation	0	0.176711	0	0	0.166762	135	80	122	120	77
hsa04623	Cytosolic DNA-sensing pathway	0	0	0	0	0	136	119	125	124	123
hsa04668	TNF signaling pathway	0	0.179556	0.4456	0.0835714	0.084	137	66	38	104	87
hsa04710	Circadian rhythm	0	0	0	0.496905	0	138	121	126	35	124
hsa04728	Dopaminergic synapse	0	0.179956	0	0.250571	0.0828095	139	62	127	57	107
hsa04917	Prolactin signaling pathway	0	0	0	0	0	140	127	129	129	127
hsa04924	Renin secretion	0	0.0896	0.0884	0.250238	0.167048	141	97	104	60	75
hsa04971	Gastric acid secretion	0	0	0	0	0.0839524	142	132	134	135	90
hsa04972	Pancreatic secretion	0	0	0	0	0	143	133	135	136	133
hsa04976	Bile secretion	0	0	0	0	0	144	134	136	137	134
hsa05012	Parkinson disease	0	0.0896	0.0846222	0	0	145	98	115	138	135
hsa05030	Cocaine addiction	0	0	0	0.0838095	0	146	137	139	103	136
hsa05120	Epithelial cell signaling in Helicobacter pylori infection	0	0	0.0878222	0.0835714	0.167048	147	139	108	105	76
hsa05130	Pathogenic Escherichia coli infection	0	0	0	0.0839524	0.251333	148	140	140	99	54
hsa05131	Shigellosis	0	0	0	0.165095	0	149	141	141	90	140
hsa05132	Salmonella infection	0	0.0871556	0	0.0816667	0	150	108	142	113	141
hsa05134	Legionellosis	0	0.0899556	0	0	0	151	92	143	140	142
hsa05143	African trypanosomiasis	0	0	0	0	0	152	142	144	141	143
hsa05202	Transcriptional misregulation in cancer	0	0	0	0	0	153	148	150	145	148
hsa05321	Inflammatory bowel disease	0	0	0	0	0	154	152	153	150	152
hsa05322	Systemic lupus erythematosus	0	0	0	0	0	155	153	154	151	153
hsa05323	Rheumatoid arthritis	0	0	0	0	0	156	154	155	152	154
hsa05410	Hypertrophic cardiomyopathy	0	0	0	0	0	157	155	156	153	155
hsa05332	Graft-versus-host disease	NA	NA	NA	NA	NA	NA	NA	NA	NA	NA

## Sheet: THCA_MDG
id	name	BNrich_MDG	PROPS_MDG	Clipper_MDG	BPA_MDG	Ensemble_MDG	BNrich_rank	PROPS_rank	Clipper_rank	BPA_rank	Ensemble_rank
hsa04014	Ras signaling pathway	2.11496	1.27779	1.66627	0.518547	1.64708	1	9	5	12	7
hsa04015	Rap1 signaling pathway	1.92383	1.10823	0.685424	0.610825	1.12517	2	13	20	11	13
hsa03320	PPAR signaling pathway	1.92261	3.56859	4.34556	4.71063	4.43711	3	1	1	4	1
hsa04630	JAK-STAT signaling pathway	1.88327	1.96693	1.97308	NA	2.08199	4	5	4	NA	4
hsa04024	cAMP signaling pathway	1.68076	1.38583	1.13546	0.440319	1.36828	5	7	13	17	9
hsa04810	Regulation of actin cytoskeleton	1.63612	1.1184	1.21431	0.34	1.02872	6	12	10	25	16
hsa04360	Axon guidance	1.55426	0.772143	0.966428	4.79151	0.171653	7	18	16	3	56
hsa05205	Proteoglycans in cancer	1.55026	1.03294	1.05223	0.354933	1.31684	8	14	15	23	10
hsa04010	MAPK signaling pathway	1.45643	0.855799	1.19413	0.0898222	1.89511	9	17	12	52	5
hsa04151	PI3K-Akt signaling pathway	1.29598	2.53013	2.02088	2.11576	2.83213	10	2	3	5	2
hsa04933	AGE-RAGE signaling pathway in diabetic complications	1.28064	1.32116	1.40101	8.41852	0.898161	11	8	7	2	17
hsa05169	Epstein-Barr virus infection	1.21598	0.008	0.175126	0.0853841	0.0035	12	113	51	68	119
hsa04915	Estrogen signaling pathway	1.04827	0.261265	0.687362	0.264576	1.03465	13	46	19	29	15
hsa04115	p53 signaling pathway	1.02278	0.440228	0.430162	0.09	0.708822	14	30	31	43	19
hsa04380	Osteoclast differentiation	0.942867	0.334669	0.870564	0.173925	0.254837	15	39	17	40	40
hsa05214	Glioma	0.860289	0.515888	0.673275	0.086087	0.621077	16	25	22	67	20
hsa05161	Hepatitis B	0.852843	0.0786902	0.0898222	0	0.0871248	17	87	72	137	78
hsa04930	Type II diabetes mellitus	0.805561	0.108487	0.115036	0.452494	0.022049	18	61	55	13	87
hsa04062	Chemokine signaling pathway	0.703005	1.65118	0.696232	0.175324	1.74937	19	6	18	39	6
hsa05150	Staphylococcus aureus infection	0.702746	0.454597	0.684386	0.358899	0.808809	20	28	21	18	18
hsa05202	Transcriptional misregulation in cancer	0.700366	0.0253415	0.351179	0.00390476	0.0284668	21	89	36	72	86
hsa04512	ECM-receptor interaction	0.695871	0.928524	1.20629	0.353867	1.29569	22	15	11	24	11
hsa04610	Complement and coagulation cascades	0.683653	1.22178	1.54154	0.441644	1.10295	23	10	6	16	14
hsa05200	Pathways in cancer	0.597841	1.97874	1.39209	0.615459	1.28866	24	4	8	10	12
hsa04917	Prolactin signaling pathway	0.594035	0.0068	0.267543	0.0878222	0.0817333	25	119	42	61	84
hsa04060	Cytokine-cytokine receptor interaction	0.590604	0.345978	0.0902143	0	0.180406	26	37	71	81	46
hsa05204	Chemical carcinogenesis - DNA adducts	0.569697	0.476072	0.558733	9.21526	0.391582	27	27	24	1	27
hsa04390	Hippo signaling pathway	0.536404	0.597707	0.524634	0.356978	0.183889	28	23	28	21	43
hsa04550	Signaling pathways regulating pluripotency of stem cells	0.52704	0.175496	0.355558	0.09	0.174222	29	57	34	44	55
hsa04020	Calcium signaling pathway	0.508686	0.60654	0.536316	0.0871556	0.257825	30	21	25	64	38
hsa04310	Wnt signaling pathway	0.503805	0.352472	0.635643	0.617435	0.433438	31	36	23	8	26
hsa04261	Adrenergic signaling in cardiomyocytes	0.422024	0.01712	0.177881	0.0884	0.0871556	32	92	48	57	77
hsa01521	EGFR tyrosine kinase inhibitor resistance	0.369736	0.877804	1.12038	0.179556	0.339949	33	16	14	33	30
hsa04510	Focal adhesion	0.366955	2.32094	2.4721	NA	2.41559	34	3	2	NA	3
hsa04350	TGF-beta signaling pathway	0.356591	0.432129	0.1766	0.177156	0.271069	35	32	49	38	34
hsa04071	Sphingolipid signaling pathway	0.356185	0.00733333	0.0892097	0	0.008	36	115	75	83	103
hsa05216	Thyroid cancer	0.353831	0.265152	0.279176	0.0899556	0.0896097	37	43	41	49	72
hsa01522	Endocrine resistance	0.350586	0.195139	0.528594	0.448898	0.524738	38	50	27	14	24
hsa04211	Longevity regulating pathway	0.350006	0.505412	0.517205	0.358756	0.596672	39	26	29	19	22
hsa05221	Acute myeloid leukemia	0.348165	0.172118	0.0845	0.263867	0.00971429	40	60	86	31	98
hsa05210	Colorectal cancer	0.344884	0.00266667	0.011	0.0892889	0.004	41	138	102	56	117
hsa05215	Prostate cancer	0.337464	0.608293	0.17954	0.264265	0.175724	42	20	46	30	53
hsa04910	Insulin signaling pathway	0.331655	0.262794	0.0926	0	0.182089	43	44	66	106	45
hsa05166	Human T-cell leukemia virus 1 infection	0.277946	0.0953841	0.086087	0	0.0896	44	69	82	140	73
hsa04072	Phospholipase D signaling pathway	0.267964	1.14286	1.28733	0.448178	1.49074	45	11	9	15	8
hsa04925	Aldosterone synthesis and secretion	0.263297	0.255617	0.3466	0	0.1796	46	47	38	116	48
hsa04918	Thyroid hormone synthesis	0.259449	0.0942667	0.0918222	0.0899556	0.186311	47	72	68	48	41
hsa05223	Non-small cell lung cancer	0.256851	0.262611	0.0865464	0.0899556	0.335661	48	45	81	50	32
hsa04110	Cell cycle	0.256352	0.265997	0.375946	0.705809	0.171593	49	42	32	6	57
hsa04064	NF-kappa B signaling pathway	0.254188	0.270267	0.174877	0.357986	0.0909286	50	41	52	20	69
hsa05032	Morphine addiction	0.217252	0.194611	0.0390396	0.0039	0.00782948	51	51	91	73	104
hsa05212	Pancreatic cancer	0.189644	0.249669	0.0898222	0.0896	0.338556	52	48	73	54	31
hsa04724	Glutamatergic synapse	0.185873	0.0985417	0.00266667	0.0884	0.180356	53	63	137	58	47
hsa04670	Leukocyte transendothelial migration	0.184424	0.614953	0.529477	0.177778	0.606638	54	19	26	37	21
hsa04662	B cell receptor signaling pathway	0.182022	0.0816667	0	0	0.006	55	86	148	96	108
hsa04911	Insulin secretion	0.181907	0.0071381	0.00529351	0	0.0977573	56	116	121	107	61
hsa05218	Melanoma	0.181422	0.44657	0.106126	0.0878222	0.545152	57	29	56	62	23
hsa04152	AMPK signaling pathway	0.181311	0.174978	0.0893686	0	0.176243	58	58	74	87	52
hsa04713	Circadian entrainment	0.180927	0.247041	0.0916	0.09	0.000573643	59	49	69	45	133
hsa04611	Platelet activation	0.179746	0.417973	0.17463	0.170753	0.345888	60	34	53	41	29
hsa04960	Aldosterone-regulated sodium reabsorption	0.179639	0.343835	0.179822	0.355778	0.445418	61	38	45	22	25
hsa04664	Fc epsilon RI signaling pathway	0.177289	0.0965	0.0949556	0	0.0880444	62	67	62	97	76
hsa05110	Vibrio cholerae infection	0.176368	0.0974889	0.349373	0.0884	0.0902531	63	64	37	60	70
hsa04720	Long-term potentiation	0.167166	0.0898222	0.0939556	0	0	64	79	63	100	138
hsa04660	T cell receptor signaling pathway	0.101051	0.00906869	0.0853689	0	0	65	108	85	95	136
hsa05219	Bladder cancer	0.0964556	0.0032	0.002	0	0.00266667	66	132	143	145	128
hsa05034	Alcoholism	0.0958154	0.358995	0.170969	0.0884	0.0210218	67	35	54	59	88
hsa04666	Fc gamma R-mediated phagocytosis	0.0946964	0.0940889	0.0922567	0	0	68	73	67	98	137
hsa04727	GABAergic synapse	0.0944096	0.0196845	0.00953309	0.0807019	0.350517	69	90	104	69	28
hsa04068	FoxO signaling pathway	0.0922536	0.0842889	0.258488	0	0.183447	70	83	43	82	44
hsa05152	Tuberculosis	0.0918291	0.0917673	0.0889131	0	0.178219	71	75	76	135	50
hsa05100	Bacterial invasion of epithelial cells	0.0915244	0.00266667	0.00566667	0	0.00566667	72	136	119	126	113
hsa05217	Basal cell carcinoma	0.0911889	0	0.431456	0	0.0139024	73	151	30	144	94
hsa04210	Apoptosis	0.0908444	0.424842	0.35253	0.086087	0.257693	74	33	35	66	39
hsa04022	cGMP-PKG signaling pathway	0.0907902	0.178968	0.343697	0.179244	0.1688	75	55	39	35	59
hsa04668	TNF signaling pathway	0.0906769	0.0032	0.00590909	0.002	0.0925622	76	131	118	76	68
hsa05031	Amphetamine addiction	0.0903841	0.0036	0.0955365	0	0	77	130	61	125	146
hsa04912	GnRH signaling pathway	0.0901436	0.0151333	0.0062	0	0.013381	78	94	117	108	95
hsa04150	mTOR signaling pathway	0.0896	0.0137913	0.00822793	0	0.0294483	79	96	110	86	85
hsa04932	Non-alcoholic fatty liver disease	0.0893778	0.0133333	0.00333333	0	0.0891556	80	97	125	117	75
hsa04620	Toll-like receptor signaling pathway	0.0889248	0.00666667	0.00266667	0	0.095198	81	121	136	92	63
hsa01524	Platinum drug resistance	0.0880161	0.0965564	0.008343	0.0899556	0.00482698	82	66	109	46	114
hsa04922	Glucagon signaling pathway	0.0878222	0.008	0.00871429	0	0	83	112	107	113	141
hsa04961	Endocrine and other factor-regulated calcium reabsorption	0.0872441	0.0935555	0.0759998	0.00583502	0.0857101	84	74	90	70	79
hsa05222	Small cell lung cancer	0.0871702	0.601333	0.194675	0.266667	0.262621	85	22	44	27	36
hsa04970	Salivary secretion	0.0869248	0.0851763	0.0933597	0	0.00232624	86	82	64	119	129
hsa05014	Amyotrophic lateral sclerosis	0.0862296	0.00642857	0	0	0	87	123	151	123	144
hsa05133	Pertussis	0.0852698	0.43465	0.360004	0.1792	0.259933	88	31	33	36	37
hsa05414	Dilated cardiomyopathy	0.0738294	0.0839636	0.096388	0.0899556	0.014	89	84	60	51	93
hsa05168	Herpes simplex virus 1 infection	0.0537504	0.002	0.00766667	0	0.00746667	90	142	113	141	105
hsa04971	Gastric acid secretion	0.0385462	0.0899556	0.00622222	0	0.00883333	91	78	116	120	101
hsa05030	Cocaine addiction	0.0252556	0	0.008	0.0871556	0.00266667	92	147	111	65	126
hsa05412	Arrhythmogenic right ventricular cardiomyopathy	0.0198667	0.00942857	0.00333333	0	0.006	94	107	127	150	109
hsa04145	Phagosome	0.0190121	0.00682442	0.00866909	0	0.00481607	95	117	108	85	115
hsa04621	NOD-like receptor signaling pathway	0.018	0.00651885	0.0113333	0	0.0140571	96	122	101	93	91
hsa04623	Cytosolic DNA-sensing pathway	0.016419	0.0441613	0.02931	0.00315749	0.0202247	97	88	92	74	89
hsa05145	Toxoplasmosis	0.0149841	0.00866667	0.102933	0	0	98	110	58	133	149
hsa04520	Adherens junction	0.0144111	0.002	0.0136234	0.179422	0	99	140	98	34	134
hsa05146	Amoebiasis	0.0138091	0	0.0048	0	0.00266667	100	149	122	134	127
hsa04612	Antigen processing and presentation	0.0136612	0.0177511	0.0237191	0.00124638	0.00590244	101	91	93	79	110
hsa05130	Pathogenic Escherichia coli infection	0.0135476	0.00985714	0.0154667	0	0.00571429	102	104	95	128	111
hsa04924	Renin secretion	0.0129817	0.174367	0.00900824	0	0.273666	103	59	106	115	33
hsa05020	Prion disease	0.0123	0.0052	0.00266667	0	0.0032	104	128	139	124	121
hsa04514	Cell adhesion molecules	0.0121149	0.592894	0.175513	0	0.094	105	24	50	90	64
hsa05010	Alzheimer disease	0.0115333	0.00971429	0.00653333	0	0	106	105	115	121	143
hsa05410	Hypertrophic cardiomyopathy	0.0114667	0.017	0.00266667	0	0.003	107	93	142	149	124
hsa04923	Regulation of lipolysis in adipocytes	0.0113333	0.278622	0.003	0	0.174802	108	40	131	114	54
hsa04916	Melanogenesis	0.0101333	0.0887556	0.0823034	0	0	109	80	87	110	140
hsa04750	Inflammatory mediator regulation of TRP channels	0.00991421	0.013181	0.0927247	0	0.00692466	110	98	65	105	106
hsa04723	Retrograde endocannabinoid signaling	0.00963585	0.09694	0.081661	0.26887	0.00941048	111	65	89	26	99
hsa04710	Circadian rhythm	0.00866667	0.00266667	0.003	0	0.014	112	135	130	99	92
hsa04725	Cholinergic synapse	0.00866667	0.0068	0	0	0	113	118	149	101	139
hsa04920	Adipocytokine signaling pathway	0.00866667	0.00586667	0.00266667	0	0.0964889	114	125	138	111	62
hsa05230	Central carbon metabolism in cancer	0.00838095	0.00971429	0.0872608	0.0878222	0	115	106	80	63	152
hsa05132	Salmonella infection	0.00823203	0.0961031	0.0028	0	0.00270244	116	68	134	130	125
hsa05322	Systemic lupus erythematosus	0.00800079	0.00825376	0.00375177	0	0.00634119	117	111	124	148	107
hsa04622	RIG-I-like receptor signaling pathway	0.008	0.00566667	0.0907471	0	0	118	126	70	94	135
hsa05131	Shigellosis	0.008	0.0123072	0.0096	0	0	119	99	103	129	147
hsa04919	Thyroid hormone signaling pathway	0.00745471	0.0853985	0.088461	0.0919556	0.0126087	120	81	77	42	96
hsa05323	Rheumatoid arthritis	0.00725673	0	0.00391111	0.002	0.00392157	121	152	123	78	118
hsa04066	HIF-1 signaling pathway	0.00671661	0.189434	0.10506	0.182794	0.0990364	122	52	57	32	60
hsa05012	Parkinson disease	0.00644031	0	0.0125789	0	0.00866667	123	146	100	122	102
hsa05140	Leishmaniasis	0.00622222	0.00266667	0.00266667	0	0.00571429	124	137	140	132	112
hsa05231	Choline metabolism in cancer	0.00622222	0.00891429	0.013381	0	0.00192208	125	109	99	146	131
hsa05142	Chagas disease	0.0062	0.01	0	0.616544	0.00466667	126	103	152	9	116
hsa05162	Measles	0.00609524	0.0901556	0.0859056	0	0.0833686	127	77	84	138	83
hsa04962	Vasopressin-regulated water reabsorption	0.00590767	0.0106667	0.015	0	0.0932889	128	101	96	118	66
hsa04330	Notch signaling pathway	0.00571429	0	0.00266667	0	0.085693	129	144	135	88	80
hsa04728	Dopaminergic synapse	0.00533333	0.0996236	0.0884	0	0.178269	130	62	78	103	49
hsa04722	Neurotrophin signaling pathway	0.0048	0.006	0.178709	0.00390698	0.092693	131	124	47	71	67
hsa05134	Legionellosis	0.0048	0.00746667	0.003	0	0	132	114	133	131	148
hsa04730	Long-term depression	0.00466667	0.0953597	0.00533333	0	0.0192171	133	70	120	104	90
hsa05211	Renal cell carcinoma	0.00342857	0.090693	0.0032	0	0.08977	134	76	128	142	71
hsa04726	Serotonergic synapse	0.00333333	0.002	0.00937575	0	0.003	135	141	105	102	123
hsa04914	Progesterone-mediated oocyte maturation	0.00333333	0.014734	0.0993431	0	0.000711111	136	95	59	109	132
hsa04921	Oxytocin signaling pathway	0.00333333	0.177111	0.0874937	0	0.0894	137	56	79	112	74
hsa04270	Vascular smooth muscle contraction	0.0032	0	0.003	0.0899556	0.0112	138	143	129	47	97
hsa04370	VEGF signaling pathway	0.0032	0	0	0.00266667	0.00342857	139	145	146	75	120
hsa04650	Natural killer cell mediated cytotoxicity	0.0032	0.180306	0	0.0896	0.0849673	140	54	147	53	82
hsa05160	Hepatitis C	0.0032	0.0833882	0.0136667	0	0.0855438	141	85	97	136	81
hsa05120	Epithelial cell signaling in Helicobacter pylori infection	0.00266667	0	0.0819636	0	0.177682	142	148	88	127	51
hsa05220	Chronic myeloid leukemia	0.00266667	0.00266667	0.0859365	0.0896	0	143	139	83	55	151
hsa05416	Viral myocarditis	0.00266667	0	0.002	0	0	144	153	144	151	153
hsa04144	Endocytosis	0.002	0.181778	0.284535	0	0.1696	145	53	40	84	58
hsa05164	Influenza A	0.00124242	0	0	0	0	146	150	153	139	150
hsa05321	Inflammatory bowel disease	0.000917044	0.0048	0.0160667	0	0.00922222	147	129	94	147	100
hsa04012	ErbB signaling pathway	0	0.01	0.00799768	0	0.0936	148	102	112	80	65
hsa04340	Hedgehog signaling pathway	0	0.0117333	0	0	0.002	149	100	145	89	130
hsa04540	Gap junction	0	0.094693	0.00746667	0	0.270418	150	71	114	91	35
hsa04931	Insulin resistance	0	0.003	0	0.624085	0.184667	151	133	150	7	42
hsa05016	Huntington disease	0	0.00533333	0.003	0.265556	0	152	127	132	28	145
hsa05213	Endometrial cancer	0	0.003	0.00266667	0	0.0032	153	134	141	143	122
hsa05332	Graft-versus-host disease	NA	NA	NA	NA	NA	NA	NA	NA	NA	NA
hsa05143	African trypanosomiasis	NA	NA	NA	NA	NA	NA	NA	NA	NA	NA
hsa04972	Pancreatic secretion	NA	NA	NA	NA	NA	NA	NA	NA	NA	NA
hsa04976	Bile secretion	NA	NA	NA	NA	NA	NA	NA	NA	NA	NA
hsa04913	Ovarian steroidogenesis	NA	NA	NA	NA	NA	NA	NA	NA	NA	NA
