# Supplementary material for: Comparing Bayesian-Based Reconstruction Strategies in Topology-Based Pathway Enrichment Analysis
Source: Biomolecules. 2022 Jun 28;12(7):906. doi: 10.3390/biom12070906 (PMC9313337; doi:10.3390/biom12070906)
Supplement: Supplementary file 1 [file biomolecules-12-00906-s001.zip › S5_Supplementary File 5 - JAK-STAT_Ensemble_Feedback.csv]

from	to
CISH	STAT1
CISH	STAT2
CISH	STAT3
CISH	STAT4
CISH	STAT5A
CISH	STAT5B
CISH	STAT6
STAT1	STAT2
STAT1	STAT3
STAT1	STAT4
STAT1	STAT5A
STAT1	STAT5B
STAT1	STAT6
STAT1	SOCS4
STAT1	SOCS1
STAT1	SOCS2
STAT1	SOCS3
STAT1	SOCS6
STAT1	SOCS5
STAT2	STAT3
STAT2	STAT5A
STAT2	STAT5B
STAT2	STAT6
STAT2	SOCS4
STAT2	SOCS1
STAT2	SOCS2
STAT2	SOCS3
STAT2	SOCS6
STAT2	SOCS5
STAT3	SOCS4
STAT3	SOCS1
STAT3	SOCS2
STAT3	SOCS3
STAT3	SOCS6
STAT3	SOCS5
STAT4	STAT2
STAT4	STAT3
STAT4	STAT5A
STAT4	STAT5B
STAT4	STAT6
STAT4	SOCS4
STAT4	SOCS1
STAT4	SOCS2
STAT4	SOCS3
STAT4	SOCS6
STAT4	SOCS5
STAT5A	STAT3
STAT5A	STAT6
STAT5A	SOCS4
STAT5A	SOCS1
STAT5A	SOCS2
STAT5A	SOCS3
STAT5A	SOCS6
STAT5A	SOCS5
STAT5B	STAT3
STAT5B	STAT5A
STAT5B	STAT6
STAT5B	SOCS4
STAT5B	SOCS1
STAT5B	SOCS2
STAT5B	SOCS3
STAT5B	SOCS6
STAT5B	SOCS5
STAT6	STAT3
STAT6	SOCS4
STAT6	SOCS1
STAT6	SOCS2
STAT6	SOCS3
STAT6	SOCS6
STAT6	SOCS5
JAK1	STAT1
JAK1	STAT2
JAK1	STAT3
JAK1	STAT4
JAK1	STAT5A
JAK1	STAT5B
JAK1	STAT6
JAK2	STAT1
JAK2	STAT2
JAK2	STAT3
JAK2	STAT4
JAK2	STAT5A
JAK2	STAT5B
JAK2	STAT6
JAK3	STAT1
JAK3	STAT2
JAK3	STAT3
JAK3	STAT4
JAK3	STAT5A
JAK3	STAT5B
JAK3	STAT6
TYK2	STAT1
TYK2	STAT2
TYK2	STAT3
TYK2	STAT4
TYK2	STAT5A
TYK2	STAT5B
TYK2	STAT6
