# Supplementary material for: Comparing Bayesian-Based Reconstruction Strategies in Topology-Based Pathway Enrichment Analysis
Source: Biomolecules. 2022 Jun 28;12(7):906. doi: 10.3390/biom12070906 (PMC9313337; doi:10.3390/biom12070906)
Supplement: Supplementary file 1 [file biomolecules-12-00906-s001.zip › S6_Supplementary File 6 - JAK-STAT_BPA.xlsx]

## Sheet: 1_arcs
from	to
AKT3	MTOR
AKT1	MTOR
AKT2	MTOR
PIK3R5	AKT3
PIK3R5	AKT1
PIK3R5	AKT2
PIK3CA	AKT3
PIK3CA	AKT1
PIK3CA	AKT2
PIK3CB	AKT3
PIK3CB	AKT1
PIK3CB	AKT2
PIK3CD	AKT3
PIK3CD	AKT1
PIK3CD	AKT2
PIK3CG	AKT3
PIK3CG	AKT1
PIK3CG	AKT2
PIK3R1	AKT3
PIK3R1	AKT1
PIK3R1	AKT2
PIK3R2	AKT3
PIK3R2	AKT1
PIK3R2	AKT2
PIK3R3	AKT3
PIK3R3	AKT1
PIK3R3	AKT2
SOS1	HRAS
SOS2	HRAS
GRB2	SOS1
GRB2	SOS2
CREBBP	STAT1
CREBBP	STAT2
CREBBP	STAT3
CREBBP	STAT4
CREBBP	STAT5A
CREBBP	STAT5B
CREBBP	STAT6
EP300	STAT1
EP300	STAT2
EP300	STAT3
EP300	STAT4
EP300	STAT5A
EP300	STAT5B
EP300	STAT6
STAT1	BCL2
STAT1	BCL2L1
STAT1	MYC
STAT1	CDKN1A
STAT1	AOX1
STAT1	MCL1
STAT1	PIM1
STAT1	CCND1
STAT1	CCND2
STAT1	CCND3
STAT2	BCL2
STAT2	BCL2L1
STAT2	MYC
STAT2	CDKN1A
STAT2	AOX1
STAT2	MCL1
STAT2	PIM1
STAT2	CCND1
STAT2	CCND2
STAT2	CCND3
STAT3	BCL2
STAT3	BCL2L1
STAT3	MYC
STAT3	CDKN1A
STAT3	AOX1
STAT3	MCL1
STAT3	PIM1
STAT3	CCND1
STAT3	CCND2
STAT3	CCND3
STAT4	BCL2
STAT4	BCL2L1
STAT4	MYC
STAT4	CDKN1A
STAT4	AOX1
STAT4	MCL1
STAT4	PIM1
STAT4	CCND1
STAT4	CCND2
STAT4	CCND3
STAT5A	BCL2
STAT5A	BCL2L1
STAT5A	MYC
STAT5A	CDKN1A
STAT5A	AOX1
STAT5A	MCL1
STAT5A	PIM1
STAT5A	CCND1
STAT5A	CCND2
STAT5A	CCND3
STAT5B	BCL2
STAT5B	BCL2L1
STAT5B	MYC
STAT5B	CDKN1A
STAT5B	AOX1
STAT5B	MCL1
STAT5B	PIM1
STAT5B	CCND1
STAT5B	CCND2
STAT5B	CCND3
STAT6	BCL2
STAT6	BCL2L1
STAT6	MYC
STAT6	CDKN1A
STAT6	AOX1
STAT6	MCL1
STAT6	PIM1
STAT6	CCND1
STAT6	CCND2
STAT6	CCND3
PIAS3	STAT1
PIAS3	STAT2
PIAS3	STAT3
PIAS3	STAT4
PIAS3	STAT5A
PIAS3	STAT5B
PIAS3	STAT6
PIAS4	STAT1
PIAS4	STAT2
PIAS4	STAT3
PIAS4	STAT4
PIAS4	STAT5A
PIAS4	STAT5B
PIAS4	STAT6
PIAS1	STAT1
PIAS1	STAT2
PIAS1	STAT3
PIAS1	STAT4
PIAS1	STAT5A
PIAS1	STAT5B
PIAS1	STAT6
PIAS2	STAT1
PIAS2	STAT2
PIAS2	STAT3
PIAS2	STAT4
PIAS2	STAT5A
PIAS2	STAT5B
PIAS2	STAT6
PTPN6	JAK1
PTPN6	JAK2
PTPN6	JAK3
PTPN6	TYK2
STAM2	JAK1
STAM2	JAK2
STAM2	JAK3
STAM2	TYK2
STAM	JAK1
STAM	JAK2
STAM	JAK3
STAM	TYK2
JAK1	PTPN11
JAK1	PIK3R5
JAK1	PIK3CA
JAK1	PIK3CB
JAK1	PIK3CD
JAK1	PIK3CG
JAK1	PIK3R1
JAK1	PIK3R2
JAK1	PIK3R3
JAK2	PTPN11
JAK2	PIK3R5
JAK2	PIK3CA
JAK2	PIK3CB
JAK2	PIK3CD
JAK2	PIK3CG
JAK2	PIK3R1
JAK2	PIK3R2
JAK2	PIK3R3
JAK3	PTPN11
JAK3	PIK3R5
JAK3	PIK3CA
JAK3	PIK3CB
JAK3	PIK3CD
JAK3	PIK3CG
JAK3	PIK3R1
JAK3	PIK3R2
JAK3	PIK3R3
TYK2	PTPN11
TYK2	PIK3R5
TYK2	PIK3CA
TYK2	PIK3CB
TYK2	PIK3CD
TYK2	PIK3CG
TYK2	PIK3R1
TYK2	PIK3R2
TYK2	PIK3R3
FHL1	STAT1
FHL1	STAT2
FHL1	STAT3
FHL1	STAT4
FHL1	STAT5A
FHL1	STAT5B
FHL1	STAT6
CSF2RA	JAK1
CSF2RA	JAK2
CSF2RA	JAK3
CSF2RA	TYK2
CSF2RB	JAK1
CSF2RB	JAK2
CSF2RB	JAK3
CSF2RB	TYK2
CSF3R	JAK1
CSF3R	JAK2
CSF3R	JAK3
CSF3R	TYK2
IFNLR1	JAK1
IFNLR1	JAK2
IFNLR1	JAK3
IFNLR1	TYK2
EPOR	JAK1
EPOR	JAK2
EPOR	JAK3
EPOR	TYK2
GHR	JAK1
GHR	JAK2
GHR	JAK3
GHR	TYK2
IFNAR1	JAK1
IFNAR1	JAK2
IFNAR1	JAK3
IFNAR1	TYK2
IFNAR2	JAK1
IFNAR2	JAK2
IFNAR2	JAK3
IFNAR2	TYK2
IFNGR1	JAK1
IFNGR1	JAK2
IFNGR1	JAK3
IFNGR1	TYK2
IFNGR2	JAK1
IFNGR2	JAK2
IFNGR2	JAK3
IFNGR2	TYK2
IL2RA	JAK1
IL2RA	JAK2
IL2RA	JAK3
IL2RA	TYK2
IL2RB	JAK1
IL2RB	JAK2
IL2RB	JAK3
IL2RB	TYK2
IL2RG	JAK1
IL2RG	JAK2
IL2RG	JAK3
IL2RG	TYK2
IL3RA	JAK1
IL3RA	JAK2
IL3RA	JAK3
IL3RA	TYK2
IL4R	JAK1
IL4R	JAK2
IL4R	JAK3
IL4R	TYK2
IL6R	JAK1
IL6R	JAK2
IL6R	JAK3
IL6R	TYK2
IL6ST	JAK1
IL6ST	JAK2
IL6ST	JAK3
IL6ST	TYK2
IL7R	JAK1
IL7R	JAK2
IL7R	JAK3
IL7R	TYK2
IL10RA	JAK1
IL10RA	JAK2
IL10RA	JAK3
IL10RA	TYK2
IL11RA	JAK1
IL11RA	JAK2
IL11RA	JAK3
IL11RA	TYK2
IL12RB1	JAK1
IL12RB1	JAK2
IL12RB1	JAK3
IL12RB1	TYK2
IL12RB2	JAK1
IL12RB2	JAK2
IL12RB2	JAK3
IL12RB2	TYK2
IL13RA1	JAK1
IL13RA1	JAK2
IL13RA1	JAK3
IL13RA1	TYK2
IL15RA	JAK1
IL15RA	JAK2
IL15RA	JAK3
IL15RA	TYK2
LEPR	JAK1
LEPR	JAK2
LEPR	JAK3
LEPR	TYK2
LIFR	JAK1
LIFR	JAK2
LIFR	JAK3
LIFR	TYK2
IL21R	JAK1
IL21R	JAK2
IL21R	JAK3
IL21R	TYK2
IL20RB	JAK1
IL20RB	JAK2
IL20RB	JAK3
IL20RB	TYK2
PRLR	JAK1
PRLR	JAK2
PRLR	JAK3
PRLR	TYK2
IL22RA1	JAK1
IL22RA1	JAK2
IL22RA1	JAK3
IL22RA1	TYK2
OSMR	JAK1
OSMR	JAK2
OSMR	JAK3
OSMR	TYK2
IL27RA	JAK1
IL27RA	JAK2
IL27RA	JAK3
IL27RA	TYK2
PTPN2	JAK1
PTPN2	JAK2
PTPN2	JAK3
PTPN2	TYK2
PTPN2	STAT1
PTPN2	STAT2
PTPN2	STAT3
PTPN2	STAT4
PTPN2	STAT5A
PTPN2	STAT5B
PTPN2	STAT6
PTPN11	SOS1
PTPN11	SOS2
HRAS	RAF1
IL7	CSF2RA
IL7	CSF2RB
IL7	CSF3R
IL7	IFNLR1
IL7	EPOR
IL7	GHR
IL7	IFNAR1
IL7	IFNAR2
IL7	IFNGR1
IL7	IFNGR2
IL7	IL2RA
IL7	IL2RB
IL7	IL2RG
IL7	IL3RA
IL7	IL4R
IL7	IL6R
IL7	IL6ST
IL7	IL7R
IL7	IL10RA
IL7	IL11RA
IL7	IL12RB1
IL7	IL12RB2
IL7	IL13RA1
IL7	IL15RA
IL7	LEPR
IL7	LIFR
IL7	IL21R
IL7	IL20RB
IL7	PRLR
IL7	IL22RA1
IL7	OSMR
IL7	IL27RA
IL15	CSF2RA
IL15	CSF2RB
IL15	CSF3R
IL15	IFNLR1
IL15	EPOR
IL15	GHR
IL15	IFNAR1
IL15	IFNAR2
IL15	IFNGR1
IL15	IFNGR2
IL15	IL2RA
IL15	IL2RB
IL15	IL2RG
IL15	IL3RA
IL15	IL4R
IL15	IL6R
IL15	IL6ST
IL15	IL7R
IL15	IL10RA
IL15	IL11RA
IL15	IL12RB1
IL15	IL12RB2
IL15	IL13RA1
IL15	IL15RA
IL15	LEPR
IL15	LIFR
IL15	IL21R
IL15	IL20RB
IL15	PRLR
IL15	IL22RA1
IL15	OSMR
IL15	IL27RA
LIF	CSF2RA
LIF	CSF2RB
LIF	CSF3R
LIF	IFNLR1
LIF	EPOR
LIF	GHR
LIF	IFNAR1
LIF	IFNAR2
LIF	IFNGR1
LIF	IFNGR2
LIF	IL2RA
LIF	IL2RB
LIF	IL2RG
LIF	IL3RA
LIF	IL4R
LIF	IL6R
LIF	IL6ST
LIF	IL7R
LIF	IL10RA
LIF	IL11RA
LIF	IL12RB1
LIF	IL12RB2
LIF	IL13RA1
LIF	IL15RA
LIF	LEPR
LIF	LIFR
LIF	IL21R
LIF	IL20RB
LIF	PRLR
LIF	IL22RA1
LIF	OSMR
LIF	IL27RA
THPO	CSF2RA
THPO	CSF2RB
THPO	CSF3R
THPO	IFNLR1
THPO	EPOR
THPO	GHR
THPO	IFNAR1
THPO	IFNAR2
THPO	IFNGR1
THPO	IFNGR2
THPO	IL2RA
THPO	IL2RB
THPO	IL2RG
THPO	IL3RA
THPO	IL4R
THPO	IL6R
THPO	IL6ST
THPO	IL7R
THPO	IL10RA
THPO	IL11RA
THPO	IL12RB1
THPO	IL12RB2
THPO	IL13RA1
THPO	IL15RA
THPO	LEPR
THPO	LIFR
THPO	IL21R
THPO	IL20RB
THPO	PRLR
THPO	IL22RA1
THPO	OSMR
THPO	IL27RA
STAT3	CISH
STAT3	SOCS1
STAT3	STAT4
STAT3	SOCS6
STAT3	SOCS3
STAT3	SOCS2
STAT3	STAT6
STAT3	TYK2
STAT3	SOCS4
STAT3	JAK3
STAT3	SOCS5
STAT3	STAT5B
STAT3	STAT5A
STAT3	JAK1
STAT3	JAK2
STAT3	STAT2
STAT3	STAT1
CISH	SOCS1
CISH	STAT4
CISH	SOCS6
CISH	SOCS3
CISH	SOCS2
CISH	STAT6
CISH	TYK2
CISH	SOCS4
CISH	JAK3
CISH	SOCS5
CISH	STAT5B
CISH	STAT5A
CISH	JAK1
CISH	JAK2
CISH	STAT2
CISH	STAT1
SOCS1	STAT4
SOCS1	SOCS6
SOCS1	SOCS3
SOCS1	SOCS2
SOCS1	STAT6
SOCS1	TYK2
SOCS1	SOCS4
SOCS1	JAK3
SOCS1	SOCS5
SOCS1	STAT5B
SOCS1	STAT5A
SOCS1	JAK1
SOCS1	JAK2
SOCS1	STAT2
SOCS1	STAT1
STAT4	SOCS6
STAT4	SOCS3
STAT4	SOCS2
STAT4	STAT6
STAT4	TYK2
STAT4	SOCS4
STAT4	JAK3
STAT4	SOCS5
STAT4	STAT5B
STAT4	STAT5A
STAT4	JAK1
STAT4	JAK2
STAT4	STAT2
STAT4	STAT1
SOCS6	SOCS3
SOCS6	SOCS2
SOCS6	STAT6
SOCS6	TYK2
SOCS6	SOCS4
SOCS6	JAK3
SOCS6	SOCS5
SOCS6	STAT5B
SOCS6	STAT5A
SOCS6	JAK1
SOCS6	JAK2
SOCS6	STAT2
SOCS6	STAT1
SOCS3	SOCS2
SOCS3	STAT6
SOCS3	TYK2
SOCS3	SOCS4
SOCS3	JAK3
SOCS3	SOCS5
SOCS3	STAT5B
SOCS3	STAT5A
SOCS3	JAK1
SOCS3	JAK2
SOCS3	STAT2
SOCS3	STAT1
SOCS2	STAT6
SOCS2	TYK2
SOCS2	SOCS4
SOCS2	JAK3
SOCS2	SOCS5
SOCS2	STAT5B
SOCS2	STAT5A
SOCS2	JAK1
SOCS2	JAK2
SOCS2	STAT2
SOCS2	STAT1
STAT6	TYK2
STAT6	SOCS4
STAT6	JAK3
STAT6	SOCS5
STAT6	STAT5B
STAT6	STAT5A
STAT6	JAK1
STAT6	JAK2
STAT6	STAT2
STAT6	STAT1
TYK2	SOCS4
TYK2	JAK3
TYK2	SOCS5
TYK2	STAT5B
TYK2	STAT5A
TYK2	JAK1
TYK2	JAK2
TYK2	STAT2
TYK2	STAT1
SOCS4	JAK3
SOCS4	SOCS5
SOCS4	STAT5B
SOCS4	STAT5A
SOCS4	JAK1
SOCS4	JAK2
SOCS4	STAT2
SOCS4	STAT1
JAK3	SOCS5
JAK3	STAT5B
JAK3	STAT5A
JAK3	JAK1
JAK3	JAK2
JAK3	STAT2
JAK3	STAT1
SOCS5	STAT5B
SOCS5	STAT5A
SOCS5	JAK1
SOCS5	JAK2
SOCS5	STAT2
SOCS5	STAT1
STAT5B	STAT5A
STAT5B	JAK1
STAT5B	JAK2
STAT5B	STAT2
STAT5B	STAT1
STAT5A	JAK1
STAT5A	JAK2
STAT5A	STAT2
STAT5A	STAT1
JAK1	JAK2
JAK1	STAT2
JAK1	STAT1
JAK2	STAT2
JAK2	STAT1
STAT2	STAT1
CREBBP	CISH
CREBBP	SOCS4
CREBBP	JAK1
CREBBP	JAK2
CREBBP	JAK3
CREBBP	TYK2
CREBBP	SOCS1
CREBBP	SOCS2
CREBBP	SOCS3
CREBBP	SOCS6
CREBBP	SOCS5
EP300	CISH
EP300	SOCS4
EP300	JAK1
EP300	JAK2
EP300	JAK3
EP300	TYK2
EP300	SOCS1
EP300	SOCS2
EP300	SOCS3
EP300	SOCS6
EP300	SOCS5
PIAS3	CISH
PIAS3	SOCS4
PIAS3	JAK1
PIAS3	JAK2
PIAS3	JAK3
PIAS3	TYK2
PIAS3	SOCS1
PIAS3	SOCS2
PIAS3	SOCS3
PIAS3	SOCS6
PIAS3	SOCS5
PIAS4	CISH
PIAS4	SOCS4
PIAS4	JAK1
PIAS4	JAK2
PIAS4	JAK3
PIAS4	TYK2
PIAS4	SOCS1
PIAS4	SOCS2
PIAS4	SOCS3
PIAS4	SOCS6
PIAS4	SOCS5
PIAS1	CISH
PIAS1	SOCS4
PIAS1	JAK1
PIAS1	JAK2
PIAS1	JAK3
PIAS1	TYK2
PIAS1	SOCS1
PIAS1	SOCS2
PIAS1	SOCS3
PIAS1	SOCS6
PIAS1	SOCS5
PIAS2	CISH
PIAS2	SOCS4
PIAS2	JAK1
PIAS2	JAK2
PIAS2	JAK3
PIAS2	TYK2
PIAS2	SOCS1
PIAS2	SOCS2
PIAS2	SOCS3
PIAS2	SOCS6
PIAS2	SOCS5
PTPN6	CISH
PTPN6	SOCS4
PTPN6	STAT1
PTPN6	STAT2
PTPN6	STAT3
PTPN6	STAT4
PTPN6	STAT5A
PTPN6	STAT5B
PTPN6	STAT6
PTPN6	SOCS1
PTPN6	SOCS2
PTPN6	SOCS3
PTPN6	SOCS6
PTPN6	SOCS5
STAM2	CISH
STAM2	SOCS4
STAM2	STAT1
STAM2	STAT2
STAM2	STAT3
STAM2	STAT4
STAM2	STAT5A
STAM2	STAT5B
STAM2	STAT6
STAM2	SOCS1
STAM2	SOCS2
STAM2	SOCS3
STAM2	SOCS6
STAM2	SOCS5
STAM	CISH
STAM	SOCS4
STAM	STAT1
STAM	STAT2
STAM	STAT3
STAM	STAT4
STAM	STAT5A
STAM	STAT5B
STAM	STAT6
STAM	SOCS1
STAM	SOCS2
STAM	SOCS3
STAM	SOCS6
STAM	SOCS5
FHL1	CISH
FHL1	SOCS4
FHL1	JAK1
FHL1	JAK2
FHL1	JAK3
FHL1	TYK2
FHL1	SOCS1
FHL1	SOCS2
FHL1	SOCS3
FHL1	SOCS6
FHL1	SOCS5
CSF2RA	CISH
CSF2RA	SOCS4
CSF2RA	STAT1
CSF2RA	STAT2
CSF2RA	STAT3
CSF2RA	STAT4
CSF2RA	STAT5A
CSF2RA	STAT5B
CSF2RA	STAT6
CSF2RA	SOCS1
CSF2RA	SOCS2
CSF2RA	SOCS3
CSF2RA	SOCS6
CSF2RA	SOCS5
CSF2RB	CISH
CSF2RB	SOCS4
CSF2RB	STAT1
CSF2RB	STAT2
CSF2RB	STAT3
CSF2RB	STAT4
CSF2RB	STAT5A
CSF2RB	STAT5B
CSF2RB	STAT6
CSF2RB	SOCS1
CSF2RB	SOCS2
CSF2RB	SOCS3
CSF2RB	SOCS6
CSF2RB	SOCS5
CSF3R	CISH
CSF3R	SOCS4
CSF3R	STAT1
CSF3R	STAT2
CSF3R	STAT3
CSF3R	STAT4
CSF3R	STAT5A
CSF3R	STAT5B
CSF3R	STAT6
CSF3R	SOCS1
CSF3R	SOCS2
CSF3R	SOCS3
CSF3R	SOCS6
CSF3R	SOCS5
IFNLR1	CISH
IFNLR1	SOCS4
IFNLR1	STAT1
IFNLR1	STAT2
IFNLR1	STAT3
IFNLR1	STAT4
IFNLR1	STAT5A
IFNLR1	STAT5B
IFNLR1	STAT6
IFNLR1	SOCS1
IFNLR1	SOCS2
IFNLR1	SOCS3
IFNLR1	SOCS6
IFNLR1	SOCS5
EPOR	CISH
EPOR	SOCS4
EPOR	STAT1
EPOR	STAT2
EPOR	STAT3
EPOR	STAT4
EPOR	STAT5A
EPOR	STAT5B
EPOR	STAT6
EPOR	SOCS1
EPOR	SOCS2
EPOR	SOCS3
EPOR	SOCS6
EPOR	SOCS5
GHR	CISH
GHR	SOCS4
GHR	STAT1
GHR	STAT2
GHR	STAT3
GHR	STAT4
GHR	STAT5A
GHR	STAT5B
GHR	STAT6
GHR	SOCS1
GHR	SOCS2
GHR	SOCS3
GHR	SOCS6
GHR	SOCS5
IFNAR1	CISH
IFNAR1	SOCS4
IFNAR1	STAT1
IFNAR1	STAT2
IFNAR1	STAT3
IFNAR1	STAT4
IFNAR1	STAT5A
IFNAR1	STAT5B
IFNAR1	STAT6
IFNAR1	SOCS1
IFNAR1	SOCS2
IFNAR1	SOCS3
IFNAR1	SOCS6
IFNAR1	SOCS5
IFNAR2	CISH
IFNAR2	SOCS4
IFNAR2	STAT1
IFNAR2	STAT2
IFNAR2	STAT3
IFNAR2	STAT4
IFNAR2	STAT5A
IFNAR2	STAT5B
IFNAR2	STAT6
IFNAR2	SOCS1
IFNAR2	SOCS2
IFNAR2	SOCS3
IFNAR2	SOCS6
IFNAR2	SOCS5
IFNGR1	CISH
IFNGR1	SOCS4
IFNGR1	STAT1
IFNGR1	STAT2
IFNGR1	STAT3
IFNGR1	STAT4
IFNGR1	STAT5A
IFNGR1	STAT5B
IFNGR1	STAT6
IFNGR1	SOCS1
IFNGR1	SOCS2
IFNGR1	SOCS3
IFNGR1	SOCS6
IFNGR1	SOCS5
IFNGR2	CISH
IFNGR2	SOCS4
IFNGR2	STAT1
IFNGR2	STAT2
IFNGR2	STAT3
IFNGR2	STAT4
IFNGR2	STAT5A
IFNGR2	STAT5B
IFNGR2	STAT6
IFNGR2	SOCS1
IFNGR2	SOCS2
IFNGR2	SOCS3
IFNGR2	SOCS6
IFNGR2	SOCS5
IL2RA	CISH
IL2RA	SOCS4
IL2RA	STAT1
IL2RA	STAT2
IL2RA	STAT3
IL2RA	STAT4
IL2RA	STAT5A
IL2RA	STAT5B
IL2RA	STAT6
IL2RA	SOCS1
IL2RA	SOCS2
IL2RA	SOCS3
IL2RA	SOCS6
IL2RA	SOCS5
IL2RB	CISH
IL2RB	SOCS4
IL2RB	STAT1
IL2RB	STAT2
IL2RB	STAT3
IL2RB	STAT4
IL2RB	STAT5A
IL2RB	STAT5B
IL2RB	STAT6
IL2RB	SOCS1
IL2RB	SOCS2
IL2RB	SOCS3
IL2RB	SOCS6
IL2RB	SOCS5
IL2RG	CISH
IL2RG	SOCS4
IL2RG	STAT1
IL2RG	STAT2
IL2RG	STAT3
IL2RG	STAT4
IL2RG	STAT5A
IL2RG	STAT5B
IL2RG	STAT6
IL2RG	SOCS1
IL2RG	SOCS2
IL2RG	SOCS3
IL2RG	SOCS6
IL2RG	SOCS5
IL3RA	CISH
IL3RA	SOCS4
IL3RA	STAT1
IL3RA	STAT2
IL3RA	STAT3
IL3RA	STAT4
IL3RA	STAT5A
IL3RA	STAT5B
IL3RA	STAT6
IL3RA	SOCS1
IL3RA	SOCS2
IL3RA	SOCS3
IL3RA	SOCS6
IL3RA	SOCS5
IL4R	CISH
IL4R	SOCS4
IL4R	STAT1
IL4R	STAT2
IL4R	STAT3
IL4R	STAT4
IL4R	STAT5A
IL4R	STAT5B
IL4R	STAT6
IL4R	SOCS1
IL4R	SOCS2
IL4R	SOCS3
IL4R	SOCS6
IL4R	SOCS5
IL6R	CISH
IL6R	SOCS4
IL6R	STAT1
IL6R	STAT2
IL6R	STAT3
IL6R	STAT4
IL6R	STAT5A
IL6R	STAT5B
IL6R	STAT6
IL6R	SOCS1
IL6R	SOCS2
IL6R	SOCS3
IL6R	SOCS6
IL6R	SOCS5
IL6ST	CISH
IL6ST	SOCS4
IL6ST	STAT1
IL6ST	STAT2
IL6ST	STAT3
IL6ST	STAT4
IL6ST	STAT5A
IL6ST	STAT5B
IL6ST	STAT6
IL6ST	SOCS1
IL6ST	SOCS2
IL6ST	SOCS3
IL6ST	SOCS6
IL6ST	SOCS5
IL7R	CISH
IL7R	SOCS4
IL7R	STAT1
IL7R	STAT2
IL7R	STAT3
IL7R	STAT4
IL7R	STAT5A
IL7R	STAT5B
IL7R	STAT6
IL7R	SOCS1
IL7R	SOCS2
IL7R	SOCS3
IL7R	SOCS6
IL7R	SOCS5
IL10RA	CISH
IL10RA	SOCS4
IL10RA	STAT1
IL10RA	STAT2
IL10RA	STAT3
IL10RA	STAT4
IL10RA	STAT5A
IL10RA	STAT5B
IL10RA	STAT6
IL10RA	SOCS1
IL10RA	SOCS2
IL10RA	SOCS3
IL10RA	SOCS6
IL10RA	SOCS5
IL11RA	CISH
IL11RA	SOCS4
IL11RA	STAT1
IL11RA	STAT2
IL11RA	STAT3
IL11RA	STAT4
IL11RA	STAT5A
IL11RA	STAT5B
IL11RA	STAT6
IL11RA	SOCS1
IL11RA	SOCS2
IL11RA	SOCS3
IL11RA	SOCS6
IL11RA	SOCS5
IL12RB1	CISH
IL12RB1	SOCS4
IL12RB1	STAT1
IL12RB1	STAT2
IL12RB1	STAT3
IL12RB1	STAT4
IL12RB1	STAT5A
IL12RB1	STAT5B
IL12RB1	STAT6
IL12RB1	SOCS1
IL12RB1	SOCS2
IL12RB1	SOCS3
IL12RB1	SOCS6
IL12RB1	SOCS5
IL12RB2	CISH
IL12RB2	SOCS4
IL12RB2	STAT1
IL12RB2	STAT2
IL12RB2	STAT3
IL12RB2	STAT4
IL12RB2	STAT5A
IL12RB2	STAT5B
IL12RB2	STAT6
IL12RB2	SOCS1
IL12RB2	SOCS2
IL12RB2	SOCS3
IL12RB2	SOCS6
IL12RB2	SOCS5
IL13RA1	CISH
IL13RA1	SOCS4
IL13RA1	STAT1
IL13RA1	STAT2
IL13RA1	STAT3
IL13RA1	STAT4
IL13RA1	STAT5A
IL13RA1	STAT5B
IL13RA1	STAT6
IL13RA1	SOCS1
IL13RA1	SOCS2
IL13RA1	SOCS3
IL13RA1	SOCS6
IL13RA1	SOCS5
IL15RA	CISH
IL15RA	SOCS4
IL15RA	STAT1
IL15RA	STAT2
IL15RA	STAT3
IL15RA	STAT4
IL15RA	STAT5A
IL15RA	STAT5B
IL15RA	STAT6
IL15RA	SOCS1
IL15RA	SOCS2
IL15RA	SOCS3
IL15RA	SOCS6
IL15RA	SOCS5
LEPR	CISH
LEPR	SOCS4
LEPR	STAT1
LEPR	STAT2
LEPR	STAT3
LEPR	STAT4
LEPR	STAT5A
LEPR	STAT5B
LEPR	STAT6
LEPR	SOCS1
LEPR	SOCS2
LEPR	SOCS3
LEPR	SOCS6
LEPR	SOCS5
LIFR	CISH
LIFR	SOCS4
LIFR	STAT1
LIFR	STAT2
LIFR	STAT3
LIFR	STAT4
LIFR	STAT5A
LIFR	STAT5B
LIFR	STAT6
LIFR	SOCS1
LIFR	SOCS2
LIFR	SOCS3
LIFR	SOCS6
LIFR	SOCS5
IL21R	CISH
IL21R	SOCS4
IL21R	STAT1
IL21R	STAT2
IL21R	STAT3
IL21R	STAT4
IL21R	STAT5A
IL21R	STAT5B
IL21R	STAT6
IL21R	SOCS1
IL21R	SOCS2
IL21R	SOCS3
IL21R	SOCS6
IL21R	SOCS5
IL20RB	CISH
IL20RB	SOCS4
IL20RB	STAT1
IL20RB	STAT2
IL20RB	STAT3
IL20RB	STAT4
IL20RB	STAT5A
IL20RB	STAT5B
IL20RB	STAT6
IL20RB	SOCS1
IL20RB	SOCS2
IL20RB	SOCS3
IL20RB	SOCS6
IL20RB	SOCS5
PRLR	CISH
PRLR	SOCS4
PRLR	STAT1
PRLR	STAT2
PRLR	STAT3
PRLR	STAT4
PRLR	STAT5A
PRLR	STAT5B
PRLR	STAT6
PRLR	SOCS1
PRLR	SOCS2
PRLR	SOCS3
PRLR	SOCS6
PRLR	SOCS5
IL22RA1	CISH
IL22RA1	SOCS4
IL22RA1	STAT1
IL22RA1	STAT2
IL22RA1	STAT3
IL22RA1	STAT4
IL22RA1	STAT5A
IL22RA1	STAT5B
IL22RA1	STAT6
IL22RA1	SOCS1
IL22RA1	SOCS2
IL22RA1	SOCS3
IL22RA1	SOCS6
IL22RA1	SOCS5
OSMR	CISH
OSMR	SOCS4
OSMR	STAT1
OSMR	STAT2
OSMR	STAT3
OSMR	STAT4
OSMR	STAT5A
OSMR	STAT5B
OSMR	STAT6
OSMR	SOCS1
OSMR	SOCS2
OSMR	SOCS3
OSMR	SOCS6
OSMR	SOCS5
IL27RA	CISH
IL27RA	SOCS4
IL27RA	STAT1
IL27RA	STAT2
IL27RA	STAT3
IL27RA	STAT4
IL27RA	STAT5A
IL27RA	STAT5B
IL27RA	STAT6
IL27RA	SOCS1
IL27RA	SOCS2
IL27RA	SOCS3
IL27RA	SOCS6
IL27RA	SOCS5
PTPN2	CISH
PTPN2	SOCS4
PTPN2	SOCS1
PTPN2	SOCS2
PTPN2	SOCS3
PTPN2	SOCS6
PTPN2	SOCS5

## Sheet: 2_arcs
from	to
AKT3	MTOR
AKT1	MTOR
AKT2	MTOR
PIK3R5	AKT3
PIK3R5	AKT1
PIK3R5	AKT2
PIK3CA	AKT3
PIK3CA	AKT1
PIK3CA	AKT2
PIK3CB	AKT3
PIK3CB	AKT1
PIK3CB	AKT2
PIK3CD	AKT3
PIK3CD	AKT1
PIK3CD	AKT2
PIK3CG	AKT3
PIK3CG	AKT1
PIK3CG	AKT2
PIK3R1	AKT3
PIK3R1	AKT1
PIK3R1	AKT2
PIK3R2	AKT3
PIK3R2	AKT1
PIK3R2	AKT2
PIK3R3	AKT3
PIK3R3	AKT1
PIK3R3	AKT2
SOS1	HRAS
SOS2	HRAS
GRB2	SOS1
GRB2	SOS2
CREBBP	STAT1
CREBBP	STAT2
CREBBP	STAT3
CREBBP	STAT4
CREBBP	STAT5A
CREBBP	STAT5B
CREBBP	STAT6
EP300	STAT1
EP300	STAT2
EP300	STAT3
EP300	STAT4
EP300	STAT5A
EP300	STAT5B
EP300	STAT6
STAT1	BCL2
STAT1	BCL2L1
STAT1	MYC
STAT1	CDKN1A
STAT1	AOX1
STAT1	MCL1
STAT1	PIM1
STAT1	CCND1
STAT1	CCND2
STAT1	CCND3
STAT2	BCL2
STAT2	BCL2L1
STAT2	MYC
STAT2	CDKN1A
STAT2	AOX1
STAT2	MCL1
STAT2	PIM1
STAT2	CCND1
STAT2	CCND2
STAT2	CCND3
STAT3	BCL2
STAT3	BCL2L1
STAT3	MYC
STAT3	CDKN1A
STAT3	AOX1
STAT3	MCL1
STAT3	PIM1
STAT3	CCND1
STAT3	CCND2
STAT3	CCND3
STAT4	BCL2
STAT4	BCL2L1
STAT4	MYC
STAT4	CDKN1A
STAT4	AOX1
STAT4	MCL1
STAT4	PIM1
STAT4	CCND1
STAT4	CCND2
STAT4	CCND3
STAT5A	BCL2
STAT5A	BCL2L1
STAT5A	MYC
STAT5A	CDKN1A
STAT5A	AOX1
STAT5A	MCL1
STAT5A	PIM1
STAT5A	CCND1
STAT5A	CCND2
STAT5A	CCND3
STAT5B	BCL2
STAT5B	BCL2L1
STAT5B	MYC
STAT5B	CDKN1A
STAT5B	AOX1
STAT5B	MCL1
STAT5B	PIM1
STAT5B	CCND1
STAT5B	CCND2
STAT5B	CCND3
STAT6	BCL2
STAT6	BCL2L1
STAT6	MYC
STAT6	CDKN1A
STAT6	AOX1
STAT6	MCL1
STAT6	PIM1
STAT6	CCND1
STAT6	CCND2
STAT6	CCND3
PIAS3	STAT1
PIAS3	STAT2
PIAS3	STAT3
PIAS3	STAT4
PIAS3	STAT5A
PIAS3	STAT5B
PIAS3	STAT6
PIAS4	STAT1
PIAS4	STAT2
PIAS4	STAT3
PIAS4	STAT4
PIAS4	STAT5A
PIAS4	STAT5B
PIAS4	STAT6
PIAS1	STAT1
PIAS1	STAT2
PIAS1	STAT3
PIAS1	STAT4
PIAS1	STAT5A
PIAS1	STAT5B
PIAS1	STAT6
PIAS2	STAT1
PIAS2	STAT2
PIAS2	STAT3
PIAS2	STAT4
PIAS2	STAT5A
PIAS2	STAT5B
PIAS2	STAT6
PTPN6	JAK1
PTPN6	JAK2
PTPN6	JAK3
PTPN6	TYK2
STAM2	JAK1
STAM2	JAK2
STAM2	JAK3
STAM2	TYK2
STAM	JAK1
STAM	JAK2
STAM	JAK3
STAM	TYK2
JAK1	PTPN11
JAK1	PIK3R5
JAK1	PIK3CA
JAK1	PIK3CB
JAK1	PIK3CD
JAK1	PIK3CG
JAK1	PIK3R1
JAK1	PIK3R2
JAK1	PIK3R3
JAK2	PTPN11
JAK2	PIK3R5
JAK2	PIK3CA
JAK2	PIK3CB
JAK2	PIK3CD
JAK2	PIK3CG
JAK2	PIK3R1
JAK2	PIK3R2
JAK2	PIK3R3
JAK3	PTPN11
JAK3	PIK3R5
JAK3	PIK3CA
JAK3	PIK3CB
JAK3	PIK3CD
JAK3	PIK3CG
JAK3	PIK3R1
JAK3	PIK3R2
JAK3	PIK3R3
TYK2	PTPN11
TYK2	PIK3R5
TYK2	PIK3CA
TYK2	PIK3CB
TYK2	PIK3CD
TYK2	PIK3CG
TYK2	PIK3R1
TYK2	PIK3R2
TYK2	PIK3R3
FHL1	STAT1
FHL1	STAT2
FHL1	STAT3
FHL1	STAT4
FHL1	STAT5A
FHL1	STAT5B
FHL1	STAT6
CSF2RA	JAK1
CSF2RA	JAK2
CSF2RA	JAK3
CSF2RA	TYK2
CSF2RB	JAK1
CSF2RB	JAK2
CSF2RB	JAK3
CSF2RB	TYK2
CSF3R	JAK1
CSF3R	JAK2
CSF3R	JAK3
CSF3R	TYK2
IFNLR1	JAK1
IFNLR1	JAK2
IFNLR1	JAK3
IFNLR1	TYK2
EPOR	JAK1
EPOR	JAK2
EPOR	JAK3
EPOR	TYK2
GHR	JAK1
GHR	JAK2
GHR	JAK3
GHR	TYK2
IFNAR1	JAK1
IFNAR1	JAK2
IFNAR1	JAK3
IFNAR1	TYK2
IFNAR2	JAK1
IFNAR2	JAK2
IFNAR2	JAK3
IFNAR2	TYK2
IFNGR1	JAK1
IFNGR1	JAK2
IFNGR1	JAK3
IFNGR1	TYK2
IFNGR2	JAK1
IFNGR2	JAK2
IFNGR2	JAK3
IFNGR2	TYK2
IL2RA	JAK1
IL2RA	JAK2
IL2RA	JAK3
IL2RA	TYK2
IL2RB	JAK1
IL2RB	JAK2
IL2RB	JAK3
IL2RB	TYK2
IL2RG	JAK1
IL2RG	JAK2
IL2RG	JAK3
IL2RG	TYK2
IL3RA	JAK1
IL3RA	JAK2
IL3RA	JAK3
IL3RA	TYK2
IL4R	JAK1
IL4R	JAK2
IL4R	JAK3
IL4R	TYK2
IL6R	JAK1
IL6R	JAK2
IL6R	JAK3
IL6R	TYK2
IL6ST	JAK1
IL6ST	JAK2
IL6ST	JAK3
IL6ST	TYK2
IL7R	JAK1
IL7R	JAK2
IL7R	JAK3
IL7R	TYK2
IL10RA	JAK1
IL10RA	JAK2
IL10RA	JAK3
IL10RA	TYK2
IL11RA	JAK1
IL11RA	JAK2
IL11RA	JAK3
IL11RA	TYK2
IL12RB1	JAK1
IL12RB1	JAK2
IL12RB1	JAK3
IL12RB1	TYK2
IL12RB2	JAK1
IL12RB2	JAK2
IL12RB2	JAK3
IL12RB2	TYK2
IL13RA1	JAK1
IL13RA1	JAK2
IL13RA1	JAK3
IL13RA1	TYK2
IL15RA	JAK1
IL15RA	JAK2
IL15RA	JAK3
IL15RA	TYK2
LEPR	JAK1
LEPR	JAK2
LEPR	JAK3
LEPR	TYK2
LIFR	JAK1
LIFR	JAK2
LIFR	JAK3
LIFR	TYK2
IL21R	JAK1
IL21R	JAK2
IL21R	JAK3
IL21R	TYK2
IL20RB	JAK1
IL20RB	JAK2
IL20RB	JAK3
IL20RB	TYK2
PRLR	JAK1
PRLR	JAK2
PRLR	JAK3
PRLR	TYK2
IL22RA1	JAK1
IL22RA1	JAK2
IL22RA1	JAK3
IL22RA1	TYK2
OSMR	JAK1
OSMR	JAK2
OSMR	JAK3
OSMR	TYK2
IL27RA	JAK1
IL27RA	JAK2
IL27RA	JAK3
IL27RA	TYK2
PTPN2	JAK1
PTPN2	JAK2
PTPN2	JAK3
PTPN2	TYK2
PTPN2	STAT1
PTPN2	STAT2
PTPN2	STAT3
PTPN2	STAT4
PTPN2	STAT5A
PTPN2	STAT5B
PTPN2	STAT6
PTPN11	SOS1
PTPN11	SOS2
HRAS	RAF1
IL7	CSF2RA
IL7	CSF2RB
IL7	CSF3R
IL7	IFNLR1
IL7	EPOR
IL7	GHR
IL7	IFNAR1
IL7	IFNAR2
IL7	IFNGR1
IL7	IFNGR2
IL7	IL2RA
IL7	IL2RB
IL7	IL2RG
IL7	IL3RA
IL7	IL4R
IL7	IL6R
IL7	IL6ST
IL7	IL7R
IL7	IL10RA
IL7	IL11RA
IL7	IL12RB1
IL7	IL12RB2
IL7	IL13RA1
IL7	IL15RA
IL7	LEPR
IL7	LIFR
IL7	IL21R
IL7	IL20RB
IL7	PRLR
IL7	IL22RA1
IL7	OSMR
IL7	IL27RA
IL15	CSF2RA
IL15	CSF2RB
IL15	CSF3R
IL15	IFNLR1
IL15	EPOR
IL15	GHR
IL15	IFNAR1
IL15	IFNAR2
IL15	IFNGR1
IL15	IFNGR2
IL15	IL2RA
IL15	IL2RB
IL15	IL2RG
IL15	IL3RA
IL15	IL4R
IL15	IL6R
IL15	IL6ST
IL15	IL7R
IL15	IL10RA
IL15	IL11RA
IL15	IL12RB1
IL15	IL12RB2
IL15	IL13RA1
IL15	IL15RA
IL15	LEPR
IL15	LIFR
IL15	IL21R
IL15	IL20RB
IL15	PRLR
IL15	IL22RA1
IL15	OSMR
IL15	IL27RA
LIF	CSF2RA
LIF	CSF2RB
LIF	CSF3R
LIF	IFNLR1
LIF	EPOR
LIF	GHR
LIF	IFNAR1
LIF	IFNAR2
LIF	IFNGR1
LIF	IFNGR2
LIF	IL2RA
LIF	IL2RB
LIF	IL2RG
LIF	IL3RA
LIF	IL4R
LIF	IL6R
LIF	IL6ST
LIF	IL7R
LIF	IL10RA
LIF	IL11RA
LIF	IL12RB1
LIF	IL12RB2
LIF	IL13RA1
LIF	IL15RA
LIF	LEPR
LIF	LIFR
LIF	IL21R
LIF	IL20RB
LIF	PRLR
LIF	IL22RA1
LIF	OSMR
LIF	IL27RA
THPO	CSF2RA
THPO	CSF2RB
THPO	CSF3R
THPO	IFNLR1
THPO	EPOR
THPO	GHR
THPO	IFNAR1
THPO	IFNAR2
THPO	IFNGR1
THPO	IFNGR2
THPO	IL2RA
THPO	IL2RB
THPO	IL2RG
THPO	IL3RA
THPO	IL4R
THPO	IL6R
THPO	IL6ST
THPO	IL7R
THPO	IL10RA
THPO	IL11RA
THPO	IL12RB1
THPO	IL12RB2
THPO	IL13RA1
THPO	IL15RA
THPO	LEPR
THPO	LIFR
THPO	IL21R
THPO	IL20RB
THPO	PRLR
THPO	IL22RA1
THPO	OSMR
THPO	IL27RA
TYK2	STAT3
TYK2	STAT5B
TYK2	CISH
TYK2	SOCS3
TYK2	STAT4
TYK2	SOCS6
TYK2	SOCS5
TYK2	STAT5A
TYK2	STAT2
TYK2	SOCS4
TYK2	JAK3
TYK2	STAT1
TYK2	SOCS1
TYK2	JAK2
TYK2	SOCS2
TYK2	JAK1
TYK2	STAT6
STAT3	STAT5B
STAT3	CISH
STAT3	SOCS3
STAT3	STAT4
STAT3	SOCS6
STAT3	SOCS5
STAT3	STAT5A
STAT3	STAT2
STAT3	SOCS4
STAT3	JAK3
STAT3	STAT1
STAT3	SOCS1
STAT3	JAK2
STAT3	SOCS2
STAT3	JAK1
STAT3	STAT6
STAT5B	CISH
STAT5B	SOCS3
STAT5B	STAT4
STAT5B	SOCS6
STAT5B	SOCS5
STAT5B	STAT5A
STAT5B	STAT2
STAT5B	SOCS4
STAT5B	JAK3
STAT5B	STAT1
STAT5B	SOCS1
STAT5B	JAK2
STAT5B	SOCS2
STAT5B	JAK1
STAT5B	STAT6
CISH	SOCS3
CISH	STAT4
CISH	SOCS6
CISH	SOCS5
CISH	STAT5A
CISH	STAT2
CISH	SOCS4
CISH	JAK3
CISH	STAT1
CISH	SOCS1
CISH	JAK2
CISH	SOCS2
CISH	JAK1
CISH	STAT6
SOCS3	STAT4
SOCS3	SOCS6
SOCS3	SOCS5
SOCS3	STAT5A
SOCS3	STAT2
SOCS3	SOCS4
SOCS3	JAK3
SOCS3	STAT1
SOCS3	SOCS1
SOCS3	JAK2
SOCS3	SOCS2
SOCS3	JAK1
SOCS3	STAT6
STAT4	SOCS6
STAT4	SOCS5
STAT4	STAT5A
STAT4	STAT2
STAT4	SOCS4
STAT4	JAK3
STAT4	STAT1
STAT4	SOCS1
STAT4	JAK2
STAT4	SOCS2
STAT4	JAK1
STAT4	STAT6
SOCS6	SOCS5
SOCS6	STAT5A
SOCS6	STAT2
SOCS6	SOCS4
SOCS6	JAK3
SOCS6	STAT1
SOCS6	SOCS1
SOCS6	JAK2
SOCS6	SOCS2
SOCS6	JAK1
SOCS6	STAT6
SOCS5	STAT5A
SOCS5	STAT2
SOCS5	SOCS4
SOCS5	JAK3
SOCS5	STAT1
SOCS5	SOCS1
SOCS5	JAK2
SOCS5	SOCS2
SOCS5	JAK1
SOCS5	STAT6
STAT5A	STAT2
STAT5A	SOCS4
STAT5A	JAK3
STAT5A	STAT1
STAT5A	SOCS1
STAT5A	JAK2
STAT5A	SOCS2
STAT5A	JAK1
STAT5A	STAT6
STAT2	SOCS4
STAT2	JAK3
STAT2	STAT1
STAT2	SOCS1
STAT2	JAK2
STAT2	SOCS2
STAT2	JAK1
STAT2	STAT6
SOCS4	JAK3
SOCS4	STAT1
SOCS4	SOCS1
SOCS4	JAK2
SOCS4	SOCS2
SOCS4	JAK1
SOCS4	STAT6
JAK3	STAT1
JAK3	SOCS1
JAK3	JAK2
JAK3	SOCS2
JAK3	JAK1
JAK3	STAT6
STAT1	SOCS1
STAT1	JAK2
STAT1	SOCS2
STAT1	JAK1
STAT1	STAT6
SOCS1	JAK2
SOCS1	SOCS2
SOCS1	JAK1
SOCS1	STAT6
JAK2	SOCS2
JAK2	JAK1
JAK2	STAT6
SOCS2	JAK1
SOCS2	STAT6
JAK1	STAT6
CREBBP	CISH
CREBBP	SOCS4
CREBBP	JAK1
CREBBP	JAK2
CREBBP	JAK3
CREBBP	TYK2
CREBBP	SOCS1
CREBBP	SOCS2
CREBBP	SOCS3
CREBBP	SOCS6
CREBBP	SOCS5
EP300	CISH
EP300	SOCS4
EP300	JAK1
EP300	JAK2
EP300	JAK3
EP300	TYK2
EP300	SOCS1
EP300	SOCS2
EP300	SOCS3
EP300	SOCS6
EP300	SOCS5
PIAS3	CISH
PIAS3	SOCS4
PIAS3	JAK1
PIAS3	JAK2
PIAS3	JAK3
PIAS3	TYK2
PIAS3	SOCS1
PIAS3	SOCS2
PIAS3	SOCS3
PIAS3	SOCS6
PIAS3	SOCS5
PIAS4	CISH
PIAS4	SOCS4
PIAS4	JAK1
PIAS4	JAK2
PIAS4	JAK3
PIAS4	TYK2
PIAS4	SOCS1
PIAS4	SOCS2
PIAS4	SOCS3
PIAS4	SOCS6
PIAS4	SOCS5
PIAS1	CISH
PIAS1	SOCS4
PIAS1	JAK1
PIAS1	JAK2
PIAS1	JAK3
PIAS1	TYK2
PIAS1	SOCS1
PIAS1	SOCS2
PIAS1	SOCS3
PIAS1	SOCS6
PIAS1	SOCS5
PIAS2	CISH
PIAS2	SOCS4
PIAS2	JAK1
PIAS2	JAK2
PIAS2	JAK3
PIAS2	TYK2
PIAS2	SOCS1
PIAS2	SOCS2
PIAS2	SOCS3
PIAS2	SOCS6
PIAS2	SOCS5
PTPN6	CISH
PTPN6	SOCS4
PTPN6	STAT1
PTPN6	STAT2
PTPN6	STAT3
PTPN6	STAT4
PTPN6	STAT5A
PTPN6	STAT5B
PTPN6	STAT6
PTPN6	SOCS1
PTPN6	SOCS2
PTPN6	SOCS3
PTPN6	SOCS6
PTPN6	SOCS5
STAM2	CISH
STAM2	SOCS4
STAM2	STAT1
STAM2	STAT2
STAM2	STAT3
STAM2	STAT4
STAM2	STAT5A
STAM2	STAT5B
STAM2	STAT6
STAM2	SOCS1
STAM2	SOCS2
STAM2	SOCS3
STAM2	SOCS6
STAM2	SOCS5
STAM	CISH
STAM	SOCS4
STAM	STAT1
STAM	STAT2
STAM	STAT3
STAM	STAT4
STAM	STAT5A
STAM	STAT5B
STAM	STAT6
STAM	SOCS1
STAM	SOCS2
STAM	SOCS3
STAM	SOCS6
STAM	SOCS5
FHL1	CISH
FHL1	SOCS4
FHL1	JAK1
FHL1	JAK2
FHL1	JAK3
FHL1	TYK2
FHL1	SOCS1
FHL1	SOCS2
FHL1	SOCS3
FHL1	SOCS6
FHL1	SOCS5
CSF2RA	CISH
CSF2RA	SOCS4
CSF2RA	STAT1
CSF2RA	STAT2
CSF2RA	STAT3
CSF2RA	STAT4
CSF2RA	STAT5A
CSF2RA	STAT5B
CSF2RA	STAT6
CSF2RA	SOCS1
CSF2RA	SOCS2
CSF2RA	SOCS3
CSF2RA	SOCS6
CSF2RA	SOCS5
CSF2RB	CISH
CSF2RB	SOCS4
CSF2RB	STAT1
CSF2RB	STAT2
CSF2RB	STAT3
CSF2RB	STAT4
CSF2RB	STAT5A
CSF2RB	STAT5B
CSF2RB	STAT6
CSF2RB	SOCS1
CSF2RB	SOCS2
CSF2RB	SOCS3
CSF2RB	SOCS6
CSF2RB	SOCS5
CSF3R	CISH
CSF3R	SOCS4
CSF3R	STAT1
CSF3R	STAT2
CSF3R	STAT3
CSF3R	STAT4
CSF3R	STAT5A
CSF3R	STAT5B
CSF3R	STAT6
CSF3R	SOCS1
CSF3R	SOCS2
CSF3R	SOCS3
CSF3R	SOCS6
CSF3R	SOCS5
IFNLR1	CISH
IFNLR1	SOCS4
IFNLR1	STAT1
IFNLR1	STAT2
IFNLR1	STAT3
IFNLR1	STAT4
IFNLR1	STAT5A
IFNLR1	STAT5B
IFNLR1	STAT6
IFNLR1	SOCS1
IFNLR1	SOCS2
IFNLR1	SOCS3
IFNLR1	SOCS6
IFNLR1	SOCS5
EPOR	CISH
EPOR	SOCS4
EPOR	STAT1
EPOR	STAT2
EPOR	STAT3
EPOR	STAT4
EPOR	STAT5A
EPOR	STAT5B
EPOR	STAT6
EPOR	SOCS1
EPOR	SOCS2
EPOR	SOCS3
EPOR	SOCS6
EPOR	SOCS5
GHR	CISH
GHR	SOCS4
GHR	STAT1
GHR	STAT2
GHR	STAT3
GHR	STAT4
GHR	STAT5A
GHR	STAT5B
GHR	STAT6
GHR	SOCS1
GHR	SOCS2
GHR	SOCS3
GHR	SOCS6
GHR	SOCS5
IFNAR1	CISH
IFNAR1	SOCS4
IFNAR1	STAT1
IFNAR1	STAT2
IFNAR1	STAT3
IFNAR1	STAT4
IFNAR1	STAT5A
IFNAR1	STAT5B
IFNAR1	STAT6
IFNAR1	SOCS1
IFNAR1	SOCS2
IFNAR1	SOCS3
IFNAR1	SOCS6
IFNAR1	SOCS5
IFNAR2	CISH
IFNAR2	SOCS4
IFNAR2	STAT1
IFNAR2	STAT2
IFNAR2	STAT3
IFNAR2	STAT4
IFNAR2	STAT5A
IFNAR2	STAT5B
IFNAR2	STAT6
IFNAR2	SOCS1
IFNAR2	SOCS2
IFNAR2	SOCS3
IFNAR2	SOCS6
IFNAR2	SOCS5
IFNGR1	CISH
IFNGR1	SOCS4
IFNGR1	STAT1
IFNGR1	STAT2
IFNGR1	STAT3
IFNGR1	STAT4
IFNGR1	STAT5A
IFNGR1	STAT5B
IFNGR1	STAT6
IFNGR1	SOCS1
IFNGR1	SOCS2
IFNGR1	SOCS3
IFNGR1	SOCS6
IFNGR1	SOCS5
IFNGR2	CISH
IFNGR2	SOCS4
IFNGR2	STAT1
IFNGR2	STAT2
IFNGR2	STAT3
IFNGR2	STAT4
IFNGR2	STAT5A
IFNGR2	STAT5B
IFNGR2	STAT6
IFNGR2	SOCS1
IFNGR2	SOCS2
IFNGR2	SOCS3
IFNGR2	SOCS6
IFNGR2	SOCS5
IL2RA	CISH
IL2RA	SOCS4
IL2RA	STAT1
IL2RA	STAT2
IL2RA	STAT3
IL2RA	STAT4
IL2RA	STAT5A
IL2RA	STAT5B
IL2RA	STAT6
IL2RA	SOCS1
IL2RA	SOCS2
IL2RA	SOCS3
IL2RA	SOCS6
IL2RA	SOCS5
IL2RB	CISH
IL2RB	SOCS4
IL2RB	STAT1
IL2RB	STAT2
IL2RB	STAT3
IL2RB	STAT4
IL2RB	STAT5A
IL2RB	STAT5B
IL2RB	STAT6
IL2RB	SOCS1
IL2RB	SOCS2
IL2RB	SOCS3
IL2RB	SOCS6
IL2RB	SOCS5
IL2RG	CISH
IL2RG	SOCS4
IL2RG	STAT1
IL2RG	STAT2
IL2RG	STAT3
IL2RG	STAT4
IL2RG	STAT5A
IL2RG	STAT5B
IL2RG	STAT6
IL2RG	SOCS1
IL2RG	SOCS2
IL2RG	SOCS3
IL2RG	SOCS6
IL2RG	SOCS5
IL3RA	CISH
IL3RA	SOCS4
IL3RA	STAT1
IL3RA	STAT2
IL3RA	STAT3
IL3RA	STAT4
IL3RA	STAT5A
IL3RA	STAT5B
IL3RA	STAT6
IL3RA	SOCS1
IL3RA	SOCS2
IL3RA	SOCS3
IL3RA	SOCS6
IL3RA	SOCS5
IL4R	CISH
IL4R	SOCS4
IL4R	STAT1
IL4R	STAT2
IL4R	STAT3
IL4R	STAT4
IL4R	STAT5A
IL4R	STAT5B
IL4R	STAT6
IL4R	SOCS1
IL4R	SOCS2
IL4R	SOCS3
IL4R	SOCS6
IL4R	SOCS5
IL6R	CISH
IL6R	SOCS4
IL6R	STAT1
IL6R	STAT2
IL6R	STAT3
IL6R	STAT4
IL6R	STAT5A
IL6R	STAT5B
IL6R	STAT6
IL6R	SOCS1
IL6R	SOCS2
IL6R	SOCS3
IL6R	SOCS6
IL6R	SOCS5
IL6ST	CISH
IL6ST	SOCS4
IL6ST	STAT1
IL6ST	STAT2
IL6ST	STAT3
IL6ST	STAT4
IL6ST	STAT5A
IL6ST	STAT5B
IL6ST	STAT6
IL6ST	SOCS1
IL6ST	SOCS2
IL6ST	SOCS3
IL6ST	SOCS6
IL6ST	SOCS5
IL7R	CISH
IL7R	SOCS4
IL7R	STAT1
IL7R	STAT2
IL7R	STAT3
IL7R	STAT4
IL7R	STAT5A
IL7R	STAT5B
IL7R	STAT6
IL7R	SOCS1
IL7R	SOCS2
IL7R	SOCS3
IL7R	SOCS6
IL7R	SOCS5
IL10RA	CISH
IL10RA	SOCS4
IL10RA	STAT1
IL10RA	STAT2
IL10RA	STAT3
IL10RA	STAT4
IL10RA	STAT5A
IL10RA	STAT5B
IL10RA	STAT6
IL10RA	SOCS1
IL10RA	SOCS2
IL10RA	SOCS3
IL10RA	SOCS6
IL10RA	SOCS5
IL11RA	CISH
IL11RA	SOCS4
IL11RA	STAT1
IL11RA	STAT2
IL11RA	STAT3
IL11RA	STAT4
IL11RA	STAT5A
IL11RA	STAT5B
IL11RA	STAT6
IL11RA	SOCS1
IL11RA	SOCS2
IL11RA	SOCS3
IL11RA	SOCS6
IL11RA	SOCS5
IL12RB1	CISH
IL12RB1	SOCS4
IL12RB1	STAT1
IL12RB1	STAT2
IL12RB1	STAT3
IL12RB1	STAT4
IL12RB1	STAT5A
IL12RB1	STAT5B
IL12RB1	STAT6
IL12RB1	SOCS1
IL12RB1	SOCS2
IL12RB1	SOCS3
IL12RB1	SOCS6
IL12RB1	SOCS5
IL12RB2	CISH
IL12RB2	SOCS4
IL12RB2	STAT1
IL12RB2	STAT2
IL12RB2	STAT3
IL12RB2	STAT4
IL12RB2	STAT5A
IL12RB2	STAT5B
IL12RB2	STAT6
IL12RB2	SOCS1
IL12RB2	SOCS2
IL12RB2	SOCS3
IL12RB2	SOCS6
IL12RB2	SOCS5
IL13RA1	CISH
IL13RA1	SOCS4
IL13RA1	STAT1
IL13RA1	STAT2
IL13RA1	STAT3
IL13RA1	STAT4
IL13RA1	STAT5A
IL13RA1	STAT5B
IL13RA1	STAT6
IL13RA1	SOCS1
IL13RA1	SOCS2
IL13RA1	SOCS3
IL13RA1	SOCS6
IL13RA1	SOCS5
IL15RA	CISH
IL15RA	SOCS4
IL15RA	STAT1
IL15RA	STAT2
IL15RA	STAT3
IL15RA	STAT4
IL15RA	STAT5A
IL15RA	STAT5B
IL15RA	STAT6
IL15RA	SOCS1
IL15RA	SOCS2
IL15RA	SOCS3
IL15RA	SOCS6
IL15RA	SOCS5
LEPR	CISH
LEPR	SOCS4
LEPR	STAT1
LEPR	STAT2
LEPR	STAT3
LEPR	STAT4
LEPR	STAT5A
LEPR	STAT5B
LEPR	STAT6
LEPR	SOCS1
LEPR	SOCS2
LEPR	SOCS3
LEPR	SOCS6
LEPR	SOCS5
LIFR	CISH
LIFR	SOCS4
LIFR	STAT1
LIFR	STAT2
LIFR	STAT3
LIFR	STAT4
LIFR	STAT5A
LIFR	STAT5B
LIFR	STAT6
LIFR	SOCS1
LIFR	SOCS2
LIFR	SOCS3
LIFR	SOCS6
LIFR	SOCS5
IL21R	CISH
IL21R	SOCS4
IL21R	STAT1
IL21R	STAT2
IL21R	STAT3
IL21R	STAT4
IL21R	STAT5A
IL21R	STAT5B
IL21R	STAT6
IL21R	SOCS1
IL21R	SOCS2
IL21R	SOCS3
IL21R	SOCS6
IL21R	SOCS5
IL20RB	CISH
IL20RB	SOCS4
IL20RB	STAT1
IL20RB	STAT2
IL20RB	STAT3
IL20RB	STAT4
IL20RB	STAT5A
IL20RB	STAT5B
IL20RB	STAT6
IL20RB	SOCS1
IL20RB	SOCS2
IL20RB	SOCS3
IL20RB	SOCS6
IL20RB	SOCS5
PRLR	CISH
PRLR	SOCS4
PRLR	STAT1
PRLR	STAT2
PRLR	STAT3
PRLR	STAT4
PRLR	STAT5A
PRLR	STAT5B
PRLR	STAT6
PRLR	SOCS1
PRLR	SOCS2
PRLR	SOCS3
PRLR	SOCS6
PRLR	SOCS5
IL22RA1	CISH
IL22RA1	SOCS4
IL22RA1	STAT1
IL22RA1	STAT2
IL22RA1	STAT3
IL22RA1	STAT4
IL22RA1	STAT5A
IL22RA1	STAT5B
IL22RA1	STAT6
IL22RA1	SOCS1
IL22RA1	SOCS2
IL22RA1	SOCS3
IL22RA1	SOCS6
IL22RA1	SOCS5
OSMR	CISH
OSMR	SOCS4
OSMR	STAT1
OSMR	STAT2
OSMR	STAT3
OSMR	STAT4
OSMR	STAT5A
OSMR	STAT5B
OSMR	STAT6
OSMR	SOCS1
OSMR	SOCS2
OSMR	SOCS3
OSMR	SOCS6
OSMR	SOCS5
IL27RA	CISH
IL27RA	SOCS4
IL27RA	STAT1
IL27RA	STAT2
IL27RA	STAT3
IL27RA	STAT4
IL27RA	STAT5A
IL27RA	STAT5B
IL27RA	STAT6
IL27RA	SOCS1
IL27RA	SOCS2
IL27RA	SOCS3
IL27RA	SOCS6
IL27RA	SOCS5
PTPN2	CISH
PTPN2	SOCS4
PTPN2	SOCS1
PTPN2	SOCS2
PTPN2	SOCS3
PTPN2	SOCS6
PTPN2	SOCS5

## Sheet: 3_arcs
from	to
AKT3	MTOR
AKT1	MTOR
AKT2	MTOR
PIK3R5	AKT3
PIK3R5	AKT1
PIK3R5	AKT2
PIK3CA	AKT3
PIK3CA	AKT1
PIK3CA	AKT2
PIK3CB	AKT3
PIK3CB	AKT1
PIK3CB	AKT2
PIK3CD	AKT3
PIK3CD	AKT1
PIK3CD	AKT2
PIK3CG	AKT3
PIK3CG	AKT1
PIK3CG	AKT2
PIK3R1	AKT3
PIK3R1	AKT1
PIK3R1	AKT2
PIK3R2	AKT3
PIK3R2	AKT1
PIK3R2	AKT2
PIK3R3	AKT3
PIK3R3	AKT1
PIK3R3	AKT2
SOS1	HRAS
SOS2	HRAS
GRB2	SOS1
GRB2	SOS2
CREBBP	STAT1
CREBBP	STAT2
CREBBP	STAT3
CREBBP	STAT4
CREBBP	STAT5A
CREBBP	STAT5B
CREBBP	STAT6
EP300	STAT1
EP300	STAT2
EP300	STAT3
EP300	STAT4
EP300	STAT5A
EP300	STAT5B
EP300	STAT6
STAT1	BCL2
STAT1	BCL2L1
STAT1	MYC
STAT1	CDKN1A
STAT1	AOX1
STAT1	MCL1
STAT1	PIM1
STAT1	CCND1
STAT1	CCND2
STAT1	CCND3
STAT2	BCL2
STAT2	BCL2L1
STAT2	MYC
STAT2	CDKN1A
STAT2	AOX1
STAT2	MCL1
STAT2	PIM1
STAT2	CCND1
STAT2	CCND2
STAT2	CCND3
STAT3	BCL2
STAT3	BCL2L1
STAT3	MYC
STAT3	CDKN1A
STAT3	AOX1
STAT3	MCL1
STAT3	PIM1
STAT3	CCND1
STAT3	CCND2
STAT3	CCND3
STAT4	BCL2
STAT4	BCL2L1
STAT4	MYC
STAT4	CDKN1A
STAT4	AOX1
STAT4	MCL1
STAT4	PIM1
STAT4	CCND1
STAT4	CCND2
STAT4	CCND3
STAT5A	BCL2
STAT5A	BCL2L1
STAT5A	MYC
STAT5A	CDKN1A
STAT5A	AOX1
STAT5A	MCL1
STAT5A	PIM1
STAT5A	CCND1
STAT5A	CCND2
STAT5A	CCND3
STAT5B	BCL2
STAT5B	BCL2L1
STAT5B	MYC
STAT5B	CDKN1A
STAT5B	AOX1
STAT5B	MCL1
STAT5B	PIM1
STAT5B	CCND1
STAT5B	CCND2
STAT5B	CCND3
STAT6	BCL2
STAT6	BCL2L1
STAT6	MYC
STAT6	CDKN1A
STAT6	AOX1
STAT6	MCL1
STAT6	PIM1
STAT6	CCND1
STAT6	CCND2
STAT6	CCND3
PIAS3	STAT1
PIAS3	STAT2
PIAS3	STAT3
PIAS3	STAT4
PIAS3	STAT5A
PIAS3	STAT5B
PIAS3	STAT6
PIAS4	STAT1
PIAS4	STAT2
PIAS4	STAT3
PIAS4	STAT4
PIAS4	STAT5A
PIAS4	STAT5B
PIAS4	STAT6
PIAS1	STAT1
PIAS1	STAT2
PIAS1	STAT3
PIAS1	STAT4
PIAS1	STAT5A
PIAS1	STAT5B
PIAS1	STAT6
PIAS2	STAT1
PIAS2	STAT2
PIAS2	STAT3
PIAS2	STAT4
PIAS2	STAT5A
PIAS2	STAT5B
PIAS2	STAT6
PTPN6	JAK1
PTPN6	JAK2
PTPN6	JAK3
PTPN6	TYK2
STAM2	JAK1
STAM2	JAK2
STAM2	JAK3
STAM2	TYK2
STAM	JAK1
STAM	JAK2
STAM	JAK3
STAM	TYK2
JAK1	PTPN11
JAK1	PIK3R5
JAK1	PIK3CA
JAK1	PIK3CB
JAK1	PIK3CD
JAK1	PIK3CG
JAK1	PIK3R1
JAK1	PIK3R2
JAK1	PIK3R3
JAK2	PTPN11
JAK2	PIK3R5
JAK2	PIK3CA
JAK2	PIK3CB
JAK2	PIK3CD
JAK2	PIK3CG
JAK2	PIK3R1
JAK2	PIK3R2
JAK2	PIK3R3
JAK3	PTPN11
JAK3	PIK3R5
JAK3	PIK3CA
JAK3	PIK3CB
JAK3	PIK3CD
JAK3	PIK3CG
JAK3	PIK3R1
JAK3	PIK3R2
JAK3	PIK3R3
TYK2	PTPN11
TYK2	PIK3R5
TYK2	PIK3CA
TYK2	PIK3CB
TYK2	PIK3CD
TYK2	PIK3CG
TYK2	PIK3R1
TYK2	PIK3R2
TYK2	PIK3R3
FHL1	STAT1
FHL1	STAT2
FHL1	STAT3
FHL1	STAT4
FHL1	STAT5A
FHL1	STAT5B
FHL1	STAT6
CSF2RA	JAK1
CSF2RA	JAK2
CSF2RA	JAK3
CSF2RA	TYK2
CSF2RB	JAK1
CSF2RB	JAK2
CSF2RB	JAK3
CSF2RB	TYK2
CSF3R	JAK1
CSF3R	JAK2
CSF3R	JAK3
CSF3R	TYK2
IFNLR1	JAK1
IFNLR1	JAK2
IFNLR1	JAK3
IFNLR1	TYK2
EPOR	JAK1
EPOR	JAK2
EPOR	JAK3
EPOR	TYK2
GHR	JAK1
GHR	JAK2
GHR	JAK3
GHR	TYK2
IFNAR1	JAK1
IFNAR1	JAK2
IFNAR1	JAK3
IFNAR1	TYK2
IFNAR2	JAK1
IFNAR2	JAK2
IFNAR2	JAK3
IFNAR2	TYK2
IFNGR1	JAK1
IFNGR1	JAK2
IFNGR1	JAK3
IFNGR1	TYK2
IFNGR2	JAK1
IFNGR2	JAK2
IFNGR2	JAK3
IFNGR2	TYK2
IL2RA	JAK1
IL2RA	JAK2
IL2RA	JAK3
IL2RA	TYK2
IL2RB	JAK1
IL2RB	JAK2
IL2RB	JAK3
IL2RB	TYK2
IL2RG	JAK1
IL2RG	JAK2
IL2RG	JAK3
IL2RG	TYK2
IL3RA	JAK1
IL3RA	JAK2
IL3RA	JAK3
IL3RA	TYK2
IL4R	JAK1
IL4R	JAK2
IL4R	JAK3
IL4R	TYK2
IL6R	JAK1
IL6R	JAK2
IL6R	JAK3
IL6R	TYK2
IL6ST	JAK1
IL6ST	JAK2
IL6ST	JAK3
IL6ST	TYK2
IL7R	JAK1
IL7R	JAK2
IL7R	JAK3
IL7R	TYK2
IL10RA	JAK1
IL10RA	JAK2
IL10RA	JAK3
IL10RA	TYK2
IL11RA	JAK1
IL11RA	JAK2
IL11RA	JAK3
IL11RA	TYK2
IL12RB1	JAK1
IL12RB1	JAK2
IL12RB1	JAK3
IL12RB1	TYK2
IL12RB2	JAK1
IL12RB2	JAK2
IL12RB2	JAK3
IL12RB2	TYK2
IL13RA1	JAK1
IL13RA1	JAK2
IL13RA1	JAK3
IL13RA1	TYK2
IL15RA	JAK1
IL15RA	JAK2
IL15RA	JAK3
IL15RA	TYK2
LEPR	JAK1
LEPR	JAK2
LEPR	JAK3
LEPR	TYK2
LIFR	JAK1
LIFR	JAK2
LIFR	JAK3
LIFR	TYK2
IL21R	JAK1
IL21R	JAK2
IL21R	JAK3
IL21R	TYK2
IL20RB	JAK1
IL20RB	JAK2
IL20RB	JAK3
IL20RB	TYK2
PRLR	JAK1
PRLR	JAK2
PRLR	JAK3
PRLR	TYK2
IL22RA1	JAK1
IL22RA1	JAK2
IL22RA1	JAK3
IL22RA1	TYK2
OSMR	JAK1
OSMR	JAK2
OSMR	JAK3
OSMR	TYK2
IL27RA	JAK1
IL27RA	JAK2
IL27RA	JAK3
IL27RA	TYK2
PTPN2	JAK1
PTPN2	JAK2
PTPN2	JAK3
PTPN2	TYK2
PTPN2	STAT1
PTPN2	STAT2
PTPN2	STAT3
PTPN2	STAT4
PTPN2	STAT5A
PTPN2	STAT5B
PTPN2	STAT6
PTPN11	SOS1
PTPN11	SOS2
HRAS	RAF1
IL7	CSF2RA
IL7	CSF2RB
IL7	CSF3R
IL7	IFNLR1
IL7	EPOR
IL7	GHR
IL7	IFNAR1
IL7	IFNAR2
IL7	IFNGR1
IL7	IFNGR2
IL7	IL2RA
IL7	IL2RB
IL7	IL2RG
IL7	IL3RA
IL7	IL4R
IL7	IL6R
IL7	IL6ST
IL7	IL7R
IL7	IL10RA
IL7	IL11RA
IL7	IL12RB1
IL7	IL12RB2
IL7	IL13RA1
IL7	IL15RA
IL7	LEPR
IL7	LIFR
IL7	IL21R
IL7	IL20RB
IL7	PRLR
IL7	IL22RA1
IL7	OSMR
IL7	IL27RA
IL15	CSF2RA
IL15	CSF2RB
IL15	CSF3R
IL15	IFNLR1
IL15	EPOR
IL15	GHR
IL15	IFNAR1
IL15	IFNAR2
IL15	IFNGR1
IL15	IFNGR2
IL15	IL2RA
IL15	IL2RB
IL15	IL2RG
IL15	IL3RA
IL15	IL4R
IL15	IL6R
IL15	IL6ST
IL15	IL7R
IL15	IL10RA
IL15	IL11RA
IL15	IL12RB1
IL15	IL12RB2
IL15	IL13RA1
IL15	IL15RA
IL15	LEPR
IL15	LIFR
IL15	IL21R
IL15	IL20RB
IL15	PRLR
IL15	IL22RA1
IL15	OSMR
IL15	IL27RA
LIF	CSF2RA
LIF	CSF2RB
LIF	CSF3R
LIF	IFNLR1
LIF	EPOR
LIF	GHR
LIF	IFNAR1
LIF	IFNAR2
LIF	IFNGR1
LIF	IFNGR2
LIF	IL2RA
LIF	IL2RB
LIF	IL2RG
LIF	IL3RA
LIF	IL4R
LIF	IL6R
LIF	IL6ST
LIF	IL7R
LIF	IL10RA
LIF	IL11RA
LIF	IL12RB1
LIF	IL12RB2
LIF	IL13RA1
LIF	IL15RA
LIF	LEPR
LIF	LIFR
LIF	IL21R
LIF	IL20RB
LIF	PRLR
LIF	IL22RA1
LIF	OSMR
LIF	IL27RA
THPO	CSF2RA
THPO	CSF2RB
THPO	CSF3R
THPO	IFNLR1
THPO	EPOR
THPO	GHR
THPO	IFNAR1
THPO	IFNAR2
THPO	IFNGR1
THPO	IFNGR2
THPO	IL2RA
THPO	IL2RB
THPO	IL2RG
THPO	IL3RA
THPO	IL4R
THPO	IL6R
THPO	IL6ST
THPO	IL7R
THPO	IL10RA
THPO	IL11RA
THPO	IL12RB1
THPO	IL12RB2
THPO	IL13RA1
THPO	IL15RA
THPO	LEPR
THPO	LIFR
THPO	IL21R
THPO	IL20RB
THPO	PRLR
THPO	IL22RA1
THPO	OSMR
THPO	IL27RA
STAT6	STAT3
STAT6	SOCS4
STAT6	STAT4
STAT6	SOCS2
STAT6	SOCS1
STAT6	STAT5A
STAT6	STAT1
STAT6	SOCS3
STAT6	SOCS6
STAT6	STAT5B
STAT6	TYK2
STAT6	STAT2
STAT6	JAK2
STAT6	SOCS5
STAT6	CISH
STAT6	JAK1
STAT6	JAK3
STAT3	SOCS4
STAT3	STAT4
STAT3	SOCS2
STAT3	SOCS1
STAT3	STAT5A
STAT3	STAT1
STAT3	SOCS3
STAT3	SOCS6
STAT3	STAT5B
STAT3	TYK2
STAT3	STAT2
STAT3	JAK2
STAT3	SOCS5
STAT3	CISH
STAT3	JAK1
STAT3	JAK3
SOCS4	STAT4
SOCS4	SOCS2
SOCS4	SOCS1
SOCS4	STAT5A
SOCS4	STAT1
SOCS4	SOCS3
SOCS4	SOCS6
SOCS4	STAT5B
SOCS4	TYK2
SOCS4	STAT2
SOCS4	JAK2
SOCS4	SOCS5
SOCS4	CISH
SOCS4	JAK1
SOCS4	JAK3
STAT4	SOCS2
STAT4	SOCS1
STAT4	STAT5A
STAT4	STAT1
STAT4	SOCS3
STAT4	SOCS6
STAT4	STAT5B
STAT4	TYK2
STAT4	STAT2
STAT4	JAK2
STAT4	SOCS5
STAT4	CISH
STAT4	JAK1
STAT4	JAK3
SOCS2	SOCS1
SOCS2	STAT5A
SOCS2	STAT1
SOCS2	SOCS3
SOCS2	SOCS6
SOCS2	STAT5B
SOCS2	TYK2
SOCS2	STAT2
SOCS2	JAK2
SOCS2	SOCS5
SOCS2	CISH
SOCS2	JAK1
SOCS2	JAK3
SOCS1	STAT5A
SOCS1	STAT1
SOCS1	SOCS3
SOCS1	SOCS6
SOCS1	STAT5B
SOCS1	TYK2
SOCS1	STAT2
SOCS1	JAK2
SOCS1	SOCS5
SOCS1	CISH
SOCS1	JAK1
SOCS1	JAK3
STAT5A	STAT1
STAT5A	SOCS3
STAT5A	SOCS6
STAT5A	STAT5B
STAT5A	TYK2
STAT5A	STAT2
STAT5A	JAK2
STAT5A	SOCS5
STAT5A	CISH
STAT5A	JAK1
STAT5A	JAK3
STAT1	SOCS3
STAT1	SOCS6
STAT1	STAT5B
STAT1	TYK2
STAT1	STAT2
STAT1	JAK2
STAT1	SOCS5
STAT1	CISH
STAT1	JAK1
STAT1	JAK3
SOCS3	SOCS6
SOCS3	STAT5B
SOCS3	TYK2
SOCS3	STAT2
SOCS3	JAK2
SOCS3	SOCS5
SOCS3	CISH
SOCS3	JAK1
SOCS3	JAK3
SOCS6	STAT5B
SOCS6	TYK2
SOCS6	STAT2
SOCS6	JAK2
SOCS6	SOCS5
SOCS6	CISH
SOCS6	JAK1
SOCS6	JAK3
STAT5B	TYK2
STAT5B	STAT2
STAT5B	JAK2
STAT5B	SOCS5
STAT5B	CISH
STAT5B	JAK1
STAT5B	JAK3
TYK2	STAT2
TYK2	JAK2
TYK2	SOCS5
TYK2	CISH
TYK2	JAK1
TYK2	JAK3
STAT2	JAK2
STAT2	SOCS5
STAT2	CISH
STAT2	JAK1
STAT2	JAK3
JAK2	SOCS5
JAK2	CISH
JAK2	JAK1
JAK2	JAK3
SOCS5	CISH
SOCS5	JAK1
SOCS5	JAK3
CISH	JAK1
CISH	JAK3
JAK1	JAK3
CREBBP	CISH
CREBBP	SOCS4
CREBBP	JAK1
CREBBP	JAK2
CREBBP	JAK3
CREBBP	TYK2
CREBBP	SOCS1
CREBBP	SOCS2
CREBBP	SOCS3
CREBBP	SOCS6
CREBBP	SOCS5
EP300	CISH
EP300	SOCS4
EP300	JAK1
EP300	JAK2
EP300	JAK3
EP300	TYK2
EP300	SOCS1
EP300	SOCS2
EP300	SOCS3
EP300	SOCS6
EP300	SOCS5
PIAS3	CISH
PIAS3	SOCS4
PIAS3	JAK1
PIAS3	JAK2
PIAS3	JAK3
PIAS3	TYK2
PIAS3	SOCS1
PIAS3	SOCS2
PIAS3	SOCS3
PIAS3	SOCS6
PIAS3	SOCS5
PIAS4	CISH
PIAS4	SOCS4
PIAS4	JAK1
PIAS4	JAK2
PIAS4	JAK3
PIAS4	TYK2
PIAS4	SOCS1
PIAS4	SOCS2
PIAS4	SOCS3
PIAS4	SOCS6
PIAS4	SOCS5
PIAS1	CISH
PIAS1	SOCS4
PIAS1	JAK1
PIAS1	JAK2
PIAS1	JAK3
PIAS1	TYK2
PIAS1	SOCS1
PIAS1	SOCS2
PIAS1	SOCS3
PIAS1	SOCS6
PIAS1	SOCS5
PIAS2	CISH
PIAS2	SOCS4
PIAS2	JAK1
PIAS2	JAK2
PIAS2	JAK3
PIAS2	TYK2
PIAS2	SOCS1
PIAS2	SOCS2
PIAS2	SOCS3
PIAS2	SOCS6
PIAS2	SOCS5
PTPN6	CISH
PTPN6	SOCS4
PTPN6	STAT1
PTPN6	STAT2
PTPN6	STAT3
PTPN6	STAT4
PTPN6	STAT5A
PTPN6	STAT5B
PTPN6	STAT6
PTPN6	SOCS1
PTPN6	SOCS2
PTPN6	SOCS3
PTPN6	SOCS6
PTPN6	SOCS5
STAM2	CISH
STAM2	SOCS4
STAM2	STAT1
STAM2	STAT2
STAM2	STAT3
STAM2	STAT4
STAM2	STAT5A
STAM2	STAT5B
STAM2	STAT6
STAM2	SOCS1
STAM2	SOCS2
STAM2	SOCS3
STAM2	SOCS6
STAM2	SOCS5
STAM	CISH
STAM	SOCS4
STAM	STAT1
STAM	STAT2
STAM	STAT3
STAM	STAT4
STAM	STAT5A
STAM	STAT5B
STAM	STAT6
STAM	SOCS1
STAM	SOCS2
STAM	SOCS3
STAM	SOCS6
STAM	SOCS5
FHL1	CISH
FHL1	SOCS4
FHL1	JAK1
FHL1	JAK2
FHL1	JAK3
FHL1	TYK2
FHL1	SOCS1
FHL1	SOCS2
FHL1	SOCS3
FHL1	SOCS6
FHL1	SOCS5
CSF2RA	CISH
CSF2RA	SOCS4
CSF2RA	STAT1
CSF2RA	STAT2
CSF2RA	STAT3
CSF2RA	STAT4
CSF2RA	STAT5A
CSF2RA	STAT5B
CSF2RA	STAT6
CSF2RA	SOCS1
CSF2RA	SOCS2
CSF2RA	SOCS3
CSF2RA	SOCS6
CSF2RA	SOCS5
CSF2RB	CISH
CSF2RB	SOCS4
CSF2RB	STAT1
CSF2RB	STAT2
CSF2RB	STAT3
CSF2RB	STAT4
CSF2RB	STAT5A
CSF2RB	STAT5B
CSF2RB	STAT6
CSF2RB	SOCS1
CSF2RB	SOCS2
CSF2RB	SOCS3
CSF2RB	SOCS6
CSF2RB	SOCS5
CSF3R	CISH
CSF3R	SOCS4
CSF3R	STAT1
CSF3R	STAT2
CSF3R	STAT3
CSF3R	STAT4
CSF3R	STAT5A
CSF3R	STAT5B
CSF3R	STAT6
CSF3R	SOCS1
CSF3R	SOCS2
CSF3R	SOCS3
CSF3R	SOCS6
CSF3R	SOCS5
IFNLR1	CISH
IFNLR1	SOCS4
IFNLR1	STAT1
IFNLR1	STAT2
IFNLR1	STAT3
IFNLR1	STAT4
IFNLR1	STAT5A
IFNLR1	STAT5B
IFNLR1	STAT6
IFNLR1	SOCS1
IFNLR1	SOCS2
IFNLR1	SOCS3
IFNLR1	SOCS6
IFNLR1	SOCS5
EPOR	CISH
EPOR	SOCS4
EPOR	STAT1
EPOR	STAT2
EPOR	STAT3
EPOR	STAT4
EPOR	STAT5A
EPOR	STAT5B
EPOR	STAT6
EPOR	SOCS1
EPOR	SOCS2
EPOR	SOCS3
EPOR	SOCS6
EPOR	SOCS5
GHR	CISH
GHR	SOCS4
GHR	STAT1
GHR	STAT2
GHR	STAT3
GHR	STAT4
GHR	STAT5A
GHR	STAT5B
GHR	STAT6
GHR	SOCS1
GHR	SOCS2
GHR	SOCS3
GHR	SOCS6
GHR	SOCS5
IFNAR1	CISH
IFNAR1	SOCS4
IFNAR1	STAT1
IFNAR1	STAT2
IFNAR1	STAT3
IFNAR1	STAT4
IFNAR1	STAT5A
IFNAR1	STAT5B
IFNAR1	STAT6
IFNAR1	SOCS1
IFNAR1	SOCS2
IFNAR1	SOCS3
IFNAR1	SOCS6
IFNAR1	SOCS5
IFNAR2	CISH
IFNAR2	SOCS4
IFNAR2	STAT1
IFNAR2	STAT2
IFNAR2	STAT3
IFNAR2	STAT4
IFNAR2	STAT5A
IFNAR2	STAT5B
IFNAR2	STAT6
IFNAR2	SOCS1
IFNAR2	SOCS2
IFNAR2	SOCS3
IFNAR2	SOCS6
IFNAR2	SOCS5
IFNGR1	CISH
IFNGR1	SOCS4
IFNGR1	STAT1
IFNGR1	STAT2
IFNGR1	STAT3
IFNGR1	STAT4
IFNGR1	STAT5A
IFNGR1	STAT5B
IFNGR1	STAT6
IFNGR1	SOCS1
IFNGR1	SOCS2
IFNGR1	SOCS3
IFNGR1	SOCS6
IFNGR1	SOCS5
IFNGR2	CISH
IFNGR2	SOCS4
IFNGR2	STAT1
IFNGR2	STAT2
IFNGR2	STAT3
IFNGR2	STAT4
IFNGR2	STAT5A
IFNGR2	STAT5B
IFNGR2	STAT6
IFNGR2	SOCS1
IFNGR2	SOCS2
IFNGR2	SOCS3
IFNGR2	SOCS6
IFNGR2	SOCS5
IL2RA	CISH
IL2RA	SOCS4
IL2RA	STAT1
IL2RA	STAT2
IL2RA	STAT3
IL2RA	STAT4
IL2RA	STAT5A
IL2RA	STAT5B
IL2RA	STAT6
IL2RA	SOCS1
IL2RA	SOCS2
IL2RA	SOCS3
IL2RA	SOCS6
IL2RA	SOCS5
IL2RB	CISH
IL2RB	SOCS4
IL2RB	STAT1
IL2RB	STAT2
IL2RB	STAT3
IL2RB	STAT4
IL2RB	STAT5A
IL2RB	STAT5B
IL2RB	STAT6
IL2RB	SOCS1
IL2RB	SOCS2
IL2RB	SOCS3
IL2RB	SOCS6
IL2RB	SOCS5
IL2RG	CISH
IL2RG	SOCS4
IL2RG	STAT1
IL2RG	STAT2
IL2RG	STAT3
IL2RG	STAT4
IL2RG	STAT5A
IL2RG	STAT5B
IL2RG	STAT6
IL2RG	SOCS1
IL2RG	SOCS2
IL2RG	SOCS3
IL2RG	SOCS6
IL2RG	SOCS5
IL3RA	CISH
IL3RA	SOCS4
IL3RA	STAT1
IL3RA	STAT2
IL3RA	STAT3
IL3RA	STAT4
IL3RA	STAT5A
IL3RA	STAT5B
IL3RA	STAT6
IL3RA	SOCS1
IL3RA	SOCS2
IL3RA	SOCS3
IL3RA	SOCS6
IL3RA	SOCS5
IL4R	CISH
IL4R	SOCS4
IL4R	STAT1
IL4R	STAT2
IL4R	STAT3
IL4R	STAT4
IL4R	STAT5A
IL4R	STAT5B
IL4R	STAT6
IL4R	SOCS1
IL4R	SOCS2
IL4R	SOCS3
IL4R	SOCS6
IL4R	SOCS5
IL6R	CISH
IL6R	SOCS4
IL6R	STAT1
IL6R	STAT2
IL6R	STAT3
IL6R	STAT4
IL6R	STAT5A
IL6R	STAT5B
IL6R	STAT6
IL6R	SOCS1
IL6R	SOCS2
IL6R	SOCS3
IL6R	SOCS6
IL6R	SOCS5
IL6ST	CISH
IL6ST	SOCS4
IL6ST	STAT1
IL6ST	STAT2
IL6ST	STAT3
IL6ST	STAT4
IL6ST	STAT5A
IL6ST	STAT5B
IL6ST	STAT6
IL6ST	SOCS1
IL6ST	SOCS2
IL6ST	SOCS3
IL6ST	SOCS6
IL6ST	SOCS5
IL7R	CISH
IL7R	SOCS4
IL7R	STAT1
IL7R	STAT2
IL7R	STAT3
IL7R	STAT4
IL7R	STAT5A
IL7R	STAT5B
IL7R	STAT6
IL7R	SOCS1
IL7R	SOCS2
IL7R	SOCS3
IL7R	SOCS6
IL7R	SOCS5
IL10RA	CISH
IL10RA	SOCS4
IL10RA	STAT1
IL10RA	STAT2
IL10RA	STAT3
IL10RA	STAT4
IL10RA	STAT5A
IL10RA	STAT5B
IL10RA	STAT6
IL10RA	SOCS1
IL10RA	SOCS2
IL10RA	SOCS3
IL10RA	SOCS6
IL10RA	SOCS5
IL11RA	CISH
IL11RA	SOCS4
IL11RA	STAT1
IL11RA	STAT2
IL11RA	STAT3
IL11RA	STAT4
IL11RA	STAT5A
IL11RA	STAT5B
IL11RA	STAT6
IL11RA	SOCS1
IL11RA	SOCS2
IL11RA	SOCS3
IL11RA	SOCS6
IL11RA	SOCS5
IL12RB1	CISH
IL12RB1	SOCS4
IL12RB1	STAT1
IL12RB1	STAT2
IL12RB1	STAT3
IL12RB1	STAT4
IL12RB1	STAT5A
IL12RB1	STAT5B
IL12RB1	STAT6
IL12RB1	SOCS1
IL12RB1	SOCS2
IL12RB1	SOCS3
IL12RB1	SOCS6
IL12RB1	SOCS5
IL12RB2	CISH
IL12RB2	SOCS4
IL12RB2	STAT1
IL12RB2	STAT2
IL12RB2	STAT3
IL12RB2	STAT4
IL12RB2	STAT5A
IL12RB2	STAT5B
IL12RB2	STAT6
IL12RB2	SOCS1
IL12RB2	SOCS2
IL12RB2	SOCS3
IL12RB2	SOCS6
IL12RB2	SOCS5
IL13RA1	CISH
IL13RA1	SOCS4
IL13RA1	STAT1
IL13RA1	STAT2
IL13RA1	STAT3
IL13RA1	STAT4
IL13RA1	STAT5A
IL13RA1	STAT5B
IL13RA1	STAT6
IL13RA1	SOCS1
IL13RA1	SOCS2
IL13RA1	SOCS3
IL13RA1	SOCS6
IL13RA1	SOCS5
IL15RA	CISH
IL15RA	SOCS4
IL15RA	STAT1
IL15RA	STAT2
IL15RA	STAT3
IL15RA	STAT4
IL15RA	STAT5A
IL15RA	STAT5B
IL15RA	STAT6
IL15RA	SOCS1
IL15RA	SOCS2
IL15RA	SOCS3
IL15RA	SOCS6
IL15RA	SOCS5
LEPR	CISH
LEPR	SOCS4
LEPR	STAT1
LEPR	STAT2
LEPR	STAT3
LEPR	STAT4
LEPR	STAT5A
LEPR	STAT5B
LEPR	STAT6
LEPR	SOCS1
LEPR	SOCS2
LEPR	SOCS3
LEPR	SOCS6
LEPR	SOCS5
LIFR	CISH
LIFR	SOCS4
LIFR	STAT1
LIFR	STAT2
LIFR	STAT3
LIFR	STAT4
LIFR	STAT5A
LIFR	STAT5B
LIFR	STAT6
LIFR	SOCS1
LIFR	SOCS2
LIFR	SOCS3
LIFR	SOCS6
LIFR	SOCS5
IL21R	CISH
IL21R	SOCS4
IL21R	STAT1
IL21R	STAT2
IL21R	STAT3
IL21R	STAT4
IL21R	STAT5A
IL21R	STAT5B
IL21R	STAT6
IL21R	SOCS1
IL21R	SOCS2
IL21R	SOCS3
IL21R	SOCS6
IL21R	SOCS5
IL20RB	CISH
IL20RB	SOCS4
IL20RB	STAT1
IL20RB	STAT2
IL20RB	STAT3
IL20RB	STAT4
IL20RB	STAT5A
IL20RB	STAT5B
IL20RB	STAT6
IL20RB	SOCS1
IL20RB	SOCS2
IL20RB	SOCS3
IL20RB	SOCS6
IL20RB	SOCS5
PRLR	CISH
PRLR	SOCS4
PRLR	STAT1
PRLR	STAT2
PRLR	STAT3
PRLR	STAT4
PRLR	STAT5A
PRLR	STAT5B
PRLR	STAT6
PRLR	SOCS1
PRLR	SOCS2
PRLR	SOCS3
PRLR	SOCS6
PRLR	SOCS5
IL22RA1	CISH
IL22RA1	SOCS4
IL22RA1	STAT1
IL22RA1	STAT2
IL22RA1	STAT3
IL22RA1	STAT4
IL22RA1	STAT5A
IL22RA1	STAT5B
IL22RA1	STAT6
IL22RA1	SOCS1
IL22RA1	SOCS2
IL22RA1	SOCS3
IL22RA1	SOCS6
IL22RA1	SOCS5
OSMR	CISH
OSMR	SOCS4
OSMR	STAT1
OSMR	STAT2
OSMR	STAT3
OSMR	STAT4
OSMR	STAT5A
OSMR	STAT5B
OSMR	STAT6
OSMR	SOCS1
OSMR	SOCS2
OSMR	SOCS3
OSMR	SOCS6
OSMR	SOCS5
IL27RA	CISH
IL27RA	SOCS4
IL27RA	STAT1
IL27RA	STAT2
IL27RA	STAT3
IL27RA	STAT4
IL27RA	STAT5A
IL27RA	STAT5B
IL27RA	STAT6
IL27RA	SOCS1
IL27RA	SOCS2
IL27RA	SOCS3
IL27RA	SOCS6
IL27RA	SOCS5
PTPN2	CISH
PTPN2	SOCS4
PTPN2	SOCS1
PTPN2	SOCS2
PTPN2	SOCS3
PTPN2	SOCS6
PTPN2	SOCS5

## Sheet: 4_arcs
from	to
AKT3	MTOR
AKT1	MTOR
AKT2	MTOR
PIK3R5	AKT3
PIK3R5	AKT1
PIK3R5	AKT2
PIK3CA	AKT3
PIK3CA	AKT1
PIK3CA	AKT2
PIK3CB	AKT3
PIK3CB	AKT1
PIK3CB	AKT2
PIK3CD	AKT3
PIK3CD	AKT1
PIK3CD	AKT2
PIK3CG	AKT3
PIK3CG	AKT1
PIK3CG	AKT2
PIK3R1	AKT3
PIK3R1	AKT1
PIK3R1	AKT2
PIK3R2	AKT3
PIK3R2	AKT1
PIK3R2	AKT2
PIK3R3	AKT3
PIK3R3	AKT1
PIK3R3	AKT2
SOS1	HRAS
SOS2	HRAS
GRB2	SOS1
GRB2	SOS2
CREBBP	STAT1
CREBBP	STAT2
CREBBP	STAT3
CREBBP	STAT4
CREBBP	STAT5A
CREBBP	STAT5B
CREBBP	STAT6
EP300	STAT1
EP300	STAT2
EP300	STAT3
EP300	STAT4
EP300	STAT5A
EP300	STAT5B
EP300	STAT6
STAT1	BCL2
STAT1	BCL2L1
STAT1	MYC
STAT1	CDKN1A
STAT1	AOX1
STAT1	MCL1
STAT1	PIM1
STAT1	CCND1
STAT1	CCND2
STAT1	CCND3
STAT2	BCL2
STAT2	BCL2L1
STAT2	MYC
STAT2	CDKN1A
STAT2	AOX1
STAT2	MCL1
STAT2	PIM1
STAT2	CCND1
STAT2	CCND2
STAT2	CCND3
STAT3	BCL2
STAT3	BCL2L1
STAT3	MYC
STAT3	CDKN1A
STAT3	AOX1
STAT3	MCL1
STAT3	PIM1
STAT3	CCND1
STAT3	CCND2
STAT3	CCND3
STAT4	BCL2
STAT4	BCL2L1
STAT4	MYC
STAT4	CDKN1A
STAT4	AOX1
STAT4	MCL1
STAT4	PIM1
STAT4	CCND1
STAT4	CCND2
STAT4	CCND3
STAT5A	BCL2
STAT5A	BCL2L1
STAT5A	MYC
STAT5A	CDKN1A
STAT5A	AOX1
STAT5A	MCL1
STAT5A	PIM1
STAT5A	CCND1
STAT5A	CCND2
STAT5A	CCND3
STAT5B	BCL2
STAT5B	BCL2L1
STAT5B	MYC
STAT5B	CDKN1A
STAT5B	AOX1
STAT5B	MCL1
STAT5B	PIM1
STAT5B	CCND1
STAT5B	CCND2
STAT5B	CCND3
STAT6	BCL2
STAT6	BCL2L1
STAT6	MYC
STAT6	CDKN1A
STAT6	AOX1
STAT6	MCL1
STAT6	PIM1
STAT6	CCND1
STAT6	CCND2
STAT6	CCND3
PIAS3	STAT1
PIAS3	STAT2
PIAS3	STAT3
PIAS3	STAT4
PIAS3	STAT5A
PIAS3	STAT5B
PIAS3	STAT6
PIAS4	STAT1
PIAS4	STAT2
PIAS4	STAT3
PIAS4	STAT4
PIAS4	STAT5A
PIAS4	STAT5B
PIAS4	STAT6
PIAS1	STAT1
PIAS1	STAT2
PIAS1	STAT3
PIAS1	STAT4
PIAS1	STAT5A
PIAS1	STAT5B
PIAS1	STAT6
PIAS2	STAT1
PIAS2	STAT2
PIAS2	STAT3
PIAS2	STAT4
PIAS2	STAT5A
PIAS2	STAT5B
PIAS2	STAT6
PTPN6	JAK1
PTPN6	JAK2
PTPN6	JAK3
PTPN6	TYK2
STAM2	JAK1
STAM2	JAK2
STAM2	JAK3
STAM2	TYK2
STAM	JAK1
STAM	JAK2
STAM	JAK3
STAM	TYK2
JAK1	PTPN11
JAK1	PIK3R5
JAK1	PIK3CA
JAK1	PIK3CB
JAK1	PIK3CD
JAK1	PIK3CG
JAK1	PIK3R1
JAK1	PIK3R2
JAK1	PIK3R3
JAK2	PTPN11
JAK2	PIK3R5
JAK2	PIK3CA
JAK2	PIK3CB
JAK2	PIK3CD
JAK2	PIK3CG
JAK2	PIK3R1
JAK2	PIK3R2
JAK2	PIK3R3
JAK3	PTPN11
JAK3	PIK3R5
JAK3	PIK3CA
JAK3	PIK3CB
JAK3	PIK3CD
JAK3	PIK3CG
JAK3	PIK3R1
JAK3	PIK3R2
JAK3	PIK3R3
TYK2	PTPN11
TYK2	PIK3R5
TYK2	PIK3CA
TYK2	PIK3CB
TYK2	PIK3CD
TYK2	PIK3CG
TYK2	PIK3R1
TYK2	PIK3R2
TYK2	PIK3R3
FHL1	STAT1
FHL1	STAT2
FHL1	STAT3
FHL1	STAT4
FHL1	STAT5A
FHL1	STAT5B
FHL1	STAT6
CSF2RA	JAK1
CSF2RA	JAK2
CSF2RA	JAK3
CSF2RA	TYK2
CSF2RB	JAK1
CSF2RB	JAK2
CSF2RB	JAK3
CSF2RB	TYK2
CSF3R	JAK1
CSF3R	JAK2
CSF3R	JAK3
CSF3R	TYK2
IFNLR1	JAK1
IFNLR1	JAK2
IFNLR1	JAK3
IFNLR1	TYK2
EPOR	JAK1
EPOR	JAK2
EPOR	JAK3
EPOR	TYK2
GHR	JAK1
GHR	JAK2
GHR	JAK3
GHR	TYK2
IFNAR1	JAK1
IFNAR1	JAK2
IFNAR1	JAK3
IFNAR1	TYK2
IFNAR2	JAK1
IFNAR2	JAK2
IFNAR2	JAK3
IFNAR2	TYK2
IFNGR1	JAK1
IFNGR1	JAK2
IFNGR1	JAK3
IFNGR1	TYK2
IFNGR2	JAK1
IFNGR2	JAK2
IFNGR2	JAK3
IFNGR2	TYK2
IL2RA	JAK1
IL2RA	JAK2
IL2RA	JAK3
IL2RA	TYK2
IL2RB	JAK1
IL2RB	JAK2
IL2RB	JAK3
IL2RB	TYK2
IL2RG	JAK1
IL2RG	JAK2
IL2RG	JAK3
IL2RG	TYK2
IL3RA	JAK1
IL3RA	JAK2
IL3RA	JAK3
IL3RA	TYK2
IL4R	JAK1
IL4R	JAK2
IL4R	JAK3
IL4R	TYK2
IL6R	JAK1
IL6R	JAK2
IL6R	JAK3
IL6R	TYK2
IL6ST	JAK1
IL6ST	JAK2
IL6ST	JAK3
IL6ST	TYK2
IL7R	JAK1
IL7R	JAK2
IL7R	JAK3
IL7R	TYK2
IL10RA	JAK1
IL10RA	JAK2
IL10RA	JAK3
IL10RA	TYK2
IL11RA	JAK1
IL11RA	JAK2
IL11RA	JAK3
IL11RA	TYK2
IL12RB1	JAK1
IL12RB1	JAK2
IL12RB1	JAK3
IL12RB1	TYK2
IL12RB2	JAK1
IL12RB2	JAK2
IL12RB2	JAK3
IL12RB2	TYK2
IL13RA1	JAK1
IL13RA1	JAK2
IL13RA1	JAK3
IL13RA1	TYK2
IL15RA	JAK1
IL15RA	JAK2
IL15RA	JAK3
IL15RA	TYK2
LEPR	JAK1
LEPR	JAK2
LEPR	JAK3
LEPR	TYK2
LIFR	JAK1
LIFR	JAK2
LIFR	JAK3
LIFR	TYK2
IL21R	JAK1
IL21R	JAK2
IL21R	JAK3
IL21R	TYK2
IL20RB	JAK1
IL20RB	JAK2
IL20RB	JAK3
IL20RB	TYK2
PRLR	JAK1
PRLR	JAK2
PRLR	JAK3
PRLR	TYK2
IL22RA1	JAK1
IL22RA1	JAK2
IL22RA1	JAK3
IL22RA1	TYK2
OSMR	JAK1
OSMR	JAK2
OSMR	JAK3
OSMR	TYK2
IL27RA	JAK1
IL27RA	JAK2
IL27RA	JAK3
IL27RA	TYK2
PTPN2	JAK1
PTPN2	JAK2
PTPN2	JAK3
PTPN2	TYK2
PTPN2	STAT1
PTPN2	STAT2
PTPN2	STAT3
PTPN2	STAT4
PTPN2	STAT5A
PTPN2	STAT5B
PTPN2	STAT6
PTPN11	SOS1
PTPN11	SOS2
HRAS	RAF1
IL7	CSF2RA
IL7	CSF2RB
IL7	CSF3R
IL7	IFNLR1
IL7	EPOR
IL7	GHR
IL7	IFNAR1
IL7	IFNAR2
IL7	IFNGR1
IL7	IFNGR2
IL7	IL2RA
IL7	IL2RB
IL7	IL2RG
IL7	IL3RA
IL7	IL4R
IL7	IL6R
IL7	IL6ST
IL7	IL7R
IL7	IL10RA
IL7	IL11RA
IL7	IL12RB1
IL7	IL12RB2
IL7	IL13RA1
IL7	IL15RA
IL7	LEPR
IL7	LIFR
IL7	IL21R
IL7	IL20RB
IL7	PRLR
IL7	IL22RA1
IL7	OSMR
IL7	IL27RA
IL15	CSF2RA
IL15	CSF2RB
IL15	CSF3R
IL15	IFNLR1
IL15	EPOR
IL15	GHR
IL15	IFNAR1
IL15	IFNAR2
IL15	IFNGR1
IL15	IFNGR2
IL15	IL2RA
IL15	IL2RB
IL15	IL2RG
IL15	IL3RA
IL15	IL4R
IL15	IL6R
IL15	IL6ST
IL15	IL7R
IL15	IL10RA
IL15	IL11RA
IL15	IL12RB1
IL15	IL12RB2
IL15	IL13RA1
IL15	IL15RA
IL15	LEPR
IL15	LIFR
IL15	IL21R
IL15	IL20RB
IL15	PRLR
IL15	IL22RA1
IL15	OSMR
IL15	IL27RA
LIF	CSF2RA
LIF	CSF2RB
LIF	CSF3R
LIF	IFNLR1
LIF	EPOR
LIF	GHR
LIF	IFNAR1
LIF	IFNAR2
LIF	IFNGR1
LIF	IFNGR2
LIF	IL2RA
LIF	IL2RB
LIF	IL2RG
LIF	IL3RA
LIF	IL4R
LIF	IL6R
LIF	IL6ST
LIF	IL7R
LIF	IL10RA
LIF	IL11RA
LIF	IL12RB1
LIF	IL12RB2
LIF	IL13RA1
LIF	IL15RA
LIF	LEPR
LIF	LIFR
LIF	IL21R
LIF	IL20RB
LIF	PRLR
LIF	IL22RA1
LIF	OSMR
LIF	IL27RA
THPO	CSF2RA
THPO	CSF2RB
THPO	CSF3R
THPO	IFNLR1
THPO	EPOR
THPO	GHR
THPO	IFNAR1
THPO	IFNAR2
THPO	IFNGR1
THPO	IFNGR2
THPO	IL2RA
THPO	IL2RB
THPO	IL2RG
THPO	IL3RA
THPO	IL4R
THPO	IL6R
THPO	IL6ST
THPO	IL7R
THPO	IL10RA
THPO	IL11RA
THPO	IL12RB1
THPO	IL12RB2
THPO	IL13RA1
THPO	IL15RA
THPO	LEPR
THPO	LIFR
THPO	IL21R
THPO	IL20RB
THPO	PRLR
THPO	IL22RA1
THPO	OSMR
THPO	IL27RA
STAT3	JAK2
STAT3	SOCS1
STAT3	STAT6
STAT3	SOCS5
STAT3	STAT2
STAT3	SOCS4
STAT3	JAK1
STAT3	SOCS2
STAT3	TYK2
STAT3	STAT5B
STAT3	STAT1
STAT3	STAT5A
STAT3	CISH
STAT3	SOCS3
STAT3	SOCS6
STAT3	JAK3
STAT3	STAT4
JAK2	SOCS1
JAK2	STAT6
JAK2	SOCS5
JAK2	STAT2
JAK2	SOCS4
JAK2	JAK1
JAK2	SOCS2
JAK2	TYK2
JAK2	STAT5B
JAK2	STAT1
JAK2	STAT5A
JAK2	CISH
JAK2	SOCS3
JAK2	SOCS6
JAK2	JAK3
JAK2	STAT4
SOCS1	STAT6
SOCS1	SOCS5
SOCS1	STAT2
SOCS1	SOCS4
SOCS1	JAK1
SOCS1	SOCS2
SOCS1	TYK2
SOCS1	STAT5B
SOCS1	STAT1
SOCS1	STAT5A
SOCS1	CISH
SOCS1	SOCS3
SOCS1	SOCS6
SOCS1	JAK3
SOCS1	STAT4
STAT6	SOCS5
STAT6	STAT2
STAT6	SOCS4
STAT6	JAK1
STAT6	SOCS2
STAT6	TYK2
STAT6	STAT5B
STAT6	STAT1
STAT6	STAT5A
STAT6	CISH
STAT6	SOCS3
STAT6	SOCS6
STAT6	JAK3
STAT6	STAT4
SOCS5	STAT2
SOCS5	SOCS4
SOCS5	JAK1
SOCS5	SOCS2
SOCS5	TYK2
SOCS5	STAT5B
SOCS5	STAT1
SOCS5	STAT5A
SOCS5	CISH
SOCS5	SOCS3
SOCS5	SOCS6
SOCS5	JAK3
SOCS5	STAT4
STAT2	SOCS4
STAT2	JAK1
STAT2	SOCS2
STAT2	TYK2
STAT2	STAT5B
STAT2	STAT1
STAT2	STAT5A
STAT2	CISH
STAT2	SOCS3
STAT2	SOCS6
STAT2	JAK3
STAT2	STAT4
SOCS4	JAK1
SOCS4	SOCS2
SOCS4	TYK2
SOCS4	STAT5B
SOCS4	STAT1
SOCS4	STAT5A
SOCS4	CISH
SOCS4	SOCS3
SOCS4	SOCS6
SOCS4	JAK3
SOCS4	STAT4
JAK1	SOCS2
JAK1	TYK2
JAK1	STAT5B
JAK1	STAT1
JAK1	STAT5A
JAK1	CISH
JAK1	SOCS3
JAK1	SOCS6
JAK1	JAK3
JAK1	STAT4
SOCS2	TYK2
SOCS2	STAT5B
SOCS2	STAT1
SOCS2	STAT5A
SOCS2	CISH
SOCS2	SOCS3
SOCS2	SOCS6
SOCS2	JAK3
SOCS2	STAT4
TYK2	STAT5B
TYK2	STAT1
TYK2	STAT5A
TYK2	CISH
TYK2	SOCS3
TYK2	SOCS6
TYK2	JAK3
TYK2	STAT4
STAT5B	STAT1
STAT5B	STAT5A
STAT5B	CISH
STAT5B	SOCS3
STAT5B	SOCS6
STAT5B	JAK3
STAT5B	STAT4
STAT1	STAT5A
STAT1	CISH
STAT1	SOCS3
STAT1	SOCS6
STAT1	JAK3
STAT1	STAT4
STAT5A	CISH
STAT5A	SOCS3
STAT5A	SOCS6
STAT5A	JAK3
STAT5A	STAT4
CISH	SOCS3
CISH	SOCS6
CISH	JAK3
CISH	STAT4
SOCS3	SOCS6
SOCS3	JAK3
SOCS3	STAT4
SOCS6	JAK3
SOCS6	STAT4
JAK3	STAT4
CREBBP	CISH
CREBBP	SOCS4
CREBBP	JAK1
CREBBP	JAK2
CREBBP	JAK3
CREBBP	TYK2
CREBBP	SOCS1
CREBBP	SOCS2
CREBBP	SOCS3
CREBBP	SOCS6
CREBBP	SOCS5
EP300	CISH
EP300	SOCS4
EP300	JAK1
EP300	JAK2
EP300	JAK3
EP300	TYK2
EP300	SOCS1
EP300	SOCS2
EP300	SOCS3
EP300	SOCS6
EP300	SOCS5
PIAS3	CISH
PIAS3	SOCS4
PIAS3	JAK1
PIAS3	JAK2
PIAS3	JAK3
PIAS3	TYK2
PIAS3	SOCS1
PIAS3	SOCS2
PIAS3	SOCS3
PIAS3	SOCS6
PIAS3	SOCS5
PIAS4	CISH
PIAS4	SOCS4
PIAS4	JAK1
PIAS4	JAK2
PIAS4	JAK3
PIAS4	TYK2
PIAS4	SOCS1
PIAS4	SOCS2
PIAS4	SOCS3
PIAS4	SOCS6
PIAS4	SOCS5
PIAS1	CISH
PIAS1	SOCS4
PIAS1	JAK1
PIAS1	JAK2
PIAS1	JAK3
PIAS1	TYK2
PIAS1	SOCS1
PIAS1	SOCS2
PIAS1	SOCS3
PIAS1	SOCS6
PIAS1	SOCS5
PIAS2	CISH
PIAS2	SOCS4
PIAS2	JAK1
PIAS2	JAK2
PIAS2	JAK3
PIAS2	TYK2
PIAS2	SOCS1
PIAS2	SOCS2
PIAS2	SOCS3
PIAS2	SOCS6
PIAS2	SOCS5
PTPN6	CISH
PTPN6	SOCS4
PTPN6	STAT1
PTPN6	STAT2
PTPN6	STAT3
PTPN6	STAT4
PTPN6	STAT5A
PTPN6	STAT5B
PTPN6	STAT6
PTPN6	SOCS1
PTPN6	SOCS2
PTPN6	SOCS3
PTPN6	SOCS6
PTPN6	SOCS5
STAM2	CISH
STAM2	SOCS4
STAM2	STAT1
STAM2	STAT2
STAM2	STAT3
STAM2	STAT4
STAM2	STAT5A
STAM2	STAT5B
STAM2	STAT6
STAM2	SOCS1
STAM2	SOCS2
STAM2	SOCS3
STAM2	SOCS6
STAM2	SOCS5
STAM	CISH
STAM	SOCS4
STAM	STAT1
STAM	STAT2
STAM	STAT3
STAM	STAT4
STAM	STAT5A
STAM	STAT5B
STAM	STAT6
STAM	SOCS1
STAM	SOCS2
STAM	SOCS3
STAM	SOCS6
STAM	SOCS5
FHL1	CISH
FHL1	SOCS4
FHL1	JAK1
FHL1	JAK2
FHL1	JAK3
FHL1	TYK2
FHL1	SOCS1
FHL1	SOCS2
FHL1	SOCS3
FHL1	SOCS6
FHL1	SOCS5
CSF2RA	CISH
CSF2RA	SOCS4
CSF2RA	STAT1
CSF2RA	STAT2
CSF2RA	STAT3
CSF2RA	STAT4
CSF2RA	STAT5A
CSF2RA	STAT5B
CSF2RA	STAT6
CSF2RA	SOCS1
CSF2RA	SOCS2
CSF2RA	SOCS3
CSF2RA	SOCS6
CSF2RA	SOCS5
CSF2RB	CISH
CSF2RB	SOCS4
CSF2RB	STAT1
CSF2RB	STAT2
CSF2RB	STAT3
CSF2RB	STAT4
CSF2RB	STAT5A
CSF2RB	STAT5B
CSF2RB	STAT6
CSF2RB	SOCS1
CSF2RB	SOCS2
CSF2RB	SOCS3
CSF2RB	SOCS6
CSF2RB	SOCS5
CSF3R	CISH
CSF3R	SOCS4
CSF3R	STAT1
CSF3R	STAT2
CSF3R	STAT3
CSF3R	STAT4
CSF3R	STAT5A
CSF3R	STAT5B
CSF3R	STAT6
CSF3R	SOCS1
CSF3R	SOCS2
CSF3R	SOCS3
CSF3R	SOCS6
CSF3R	SOCS5
IFNLR1	CISH
IFNLR1	SOCS4
IFNLR1	STAT1
IFNLR1	STAT2
IFNLR1	STAT3
IFNLR1	STAT4
IFNLR1	STAT5A
IFNLR1	STAT5B
IFNLR1	STAT6
IFNLR1	SOCS1
IFNLR1	SOCS2
IFNLR1	SOCS3
IFNLR1	SOCS6
IFNLR1	SOCS5
EPOR	CISH
EPOR	SOCS4
EPOR	STAT1
EPOR	STAT2
EPOR	STAT3
EPOR	STAT4
EPOR	STAT5A
EPOR	STAT5B
EPOR	STAT6
EPOR	SOCS1
EPOR	SOCS2
EPOR	SOCS3
EPOR	SOCS6
EPOR	SOCS5
GHR	CISH
GHR	SOCS4
GHR	STAT1
GHR	STAT2
GHR	STAT3
GHR	STAT4
GHR	STAT5A
GHR	STAT5B
GHR	STAT6
GHR	SOCS1
GHR	SOCS2
GHR	SOCS3
GHR	SOCS6
GHR	SOCS5
IFNAR1	CISH
IFNAR1	SOCS4
IFNAR1	STAT1
IFNAR1	STAT2
IFNAR1	STAT3
IFNAR1	STAT4
IFNAR1	STAT5A
IFNAR1	STAT5B
IFNAR1	STAT6
IFNAR1	SOCS1
IFNAR1	SOCS2
IFNAR1	SOCS3
IFNAR1	SOCS6
IFNAR1	SOCS5
IFNAR2	CISH
IFNAR2	SOCS4
IFNAR2	STAT1
IFNAR2	STAT2
IFNAR2	STAT3
IFNAR2	STAT4
IFNAR2	STAT5A
IFNAR2	STAT5B
IFNAR2	STAT6
IFNAR2	SOCS1
IFNAR2	SOCS2
IFNAR2	SOCS3
IFNAR2	SOCS6
IFNAR2	SOCS5
IFNGR1	CISH
IFNGR1	SOCS4
IFNGR1	STAT1
IFNGR1	STAT2
IFNGR1	STAT3
IFNGR1	STAT4
IFNGR1	STAT5A
IFNGR1	STAT5B
IFNGR1	STAT6
IFNGR1	SOCS1
IFNGR1	SOCS2
IFNGR1	SOCS3
IFNGR1	SOCS6
IFNGR1	SOCS5
IFNGR2	CISH
IFNGR2	SOCS4
IFNGR2	STAT1
IFNGR2	STAT2
IFNGR2	STAT3
IFNGR2	STAT4
IFNGR2	STAT5A
IFNGR2	STAT5B
IFNGR2	STAT6
IFNGR2	SOCS1
IFNGR2	SOCS2
IFNGR2	SOCS3
IFNGR2	SOCS6
IFNGR2	SOCS5
IL2RA	CISH
IL2RA	SOCS4
IL2RA	STAT1
IL2RA	STAT2
IL2RA	STAT3
IL2RA	STAT4
IL2RA	STAT5A
IL2RA	STAT5B
IL2RA	STAT6
IL2RA	SOCS1
IL2RA	SOCS2
IL2RA	SOCS3
IL2RA	SOCS6
IL2RA	SOCS5
IL2RB	CISH
IL2RB	SOCS4
IL2RB	STAT1
IL2RB	STAT2
IL2RB	STAT3
IL2RB	STAT4
IL2RB	STAT5A
IL2RB	STAT5B
IL2RB	STAT6
IL2RB	SOCS1
IL2RB	SOCS2
IL2RB	SOCS3
IL2RB	SOCS6
IL2RB	SOCS5
IL2RG	CISH
IL2RG	SOCS4
IL2RG	STAT1
IL2RG	STAT2
IL2RG	STAT3
IL2RG	STAT4
IL2RG	STAT5A
IL2RG	STAT5B
IL2RG	STAT6
IL2RG	SOCS1
IL2RG	SOCS2
IL2RG	SOCS3
IL2RG	SOCS6
IL2RG	SOCS5
IL3RA	CISH
IL3RA	SOCS4
IL3RA	STAT1
IL3RA	STAT2
IL3RA	STAT3
IL3RA	STAT4
IL3RA	STAT5A
IL3RA	STAT5B
IL3RA	STAT6
IL3RA	SOCS1
IL3RA	SOCS2
IL3RA	SOCS3
IL3RA	SOCS6
IL3RA	SOCS5
IL4R	CISH
IL4R	SOCS4
IL4R	STAT1
IL4R	STAT2
IL4R	STAT3
IL4R	STAT4
IL4R	STAT5A
IL4R	STAT5B
IL4R	STAT6
IL4R	SOCS1
IL4R	SOCS2
IL4R	SOCS3
IL4R	SOCS6
IL4R	SOCS5
IL6R	CISH
IL6R	SOCS4
IL6R	STAT1
IL6R	STAT2
IL6R	STAT3
IL6R	STAT4
IL6R	STAT5A
IL6R	STAT5B
IL6R	STAT6
IL6R	SOCS1
IL6R	SOCS2
IL6R	SOCS3
IL6R	SOCS6
IL6R	SOCS5
IL6ST	CISH
IL6ST	SOCS4
IL6ST	STAT1
IL6ST	STAT2
IL6ST	STAT3
IL6ST	STAT4
IL6ST	STAT5A
IL6ST	STAT5B
IL6ST	STAT6
IL6ST	SOCS1
IL6ST	SOCS2
IL6ST	SOCS3
IL6ST	SOCS6
IL6ST	SOCS5
IL7R	CISH
IL7R	SOCS4
IL7R	STAT1
IL7R	STAT2
IL7R	STAT3
IL7R	STAT4
IL7R	STAT5A
IL7R	STAT5B
IL7R	STAT6
IL7R	SOCS1
IL7R	SOCS2
IL7R	SOCS3
IL7R	SOCS6
IL7R	SOCS5
IL10RA	CISH
IL10RA	SOCS4
IL10RA	STAT1
IL10RA	STAT2
IL10RA	STAT3
IL10RA	STAT4
IL10RA	STAT5A
IL10RA	STAT5B
IL10RA	STAT6
IL10RA	SOCS1
IL10RA	SOCS2
IL10RA	SOCS3
IL10RA	SOCS6
IL10RA	SOCS5
IL11RA	CISH
IL11RA	SOCS4
IL11RA	STAT1
IL11RA	STAT2
IL11RA	STAT3
IL11RA	STAT4
IL11RA	STAT5A
IL11RA	STAT5B
IL11RA	STAT6
IL11RA	SOCS1
IL11RA	SOCS2
IL11RA	SOCS3
IL11RA	SOCS6
IL11RA	SOCS5
IL12RB1	CISH
IL12RB1	SOCS4
IL12RB1	STAT1
IL12RB1	STAT2
IL12RB1	STAT3
IL12RB1	STAT4
IL12RB1	STAT5A
IL12RB1	STAT5B
IL12RB1	STAT6
IL12RB1	SOCS1
IL12RB1	SOCS2
IL12RB1	SOCS3
IL12RB1	SOCS6
IL12RB1	SOCS5
IL12RB2	CISH
IL12RB2	SOCS4
IL12RB2	STAT1
IL12RB2	STAT2
IL12RB2	STAT3
IL12RB2	STAT4
IL12RB2	STAT5A
IL12RB2	STAT5B
IL12RB2	STAT6
IL12RB2	SOCS1
IL12RB2	SOCS2
IL12RB2	SOCS3
IL12RB2	SOCS6
IL12RB2	SOCS5
IL13RA1	CISH
IL13RA1	SOCS4
IL13RA1	STAT1
IL13RA1	STAT2
IL13RA1	STAT3
IL13RA1	STAT4
IL13RA1	STAT5A
IL13RA1	STAT5B
IL13RA1	STAT6
IL13RA1	SOCS1
IL13RA1	SOCS2
IL13RA1	SOCS3
IL13RA1	SOCS6
IL13RA1	SOCS5
IL15RA	CISH
IL15RA	SOCS4
IL15RA	STAT1
IL15RA	STAT2
IL15RA	STAT3
IL15RA	STAT4
IL15RA	STAT5A
IL15RA	STAT5B
IL15RA	STAT6
IL15RA	SOCS1
IL15RA	SOCS2
IL15RA	SOCS3
IL15RA	SOCS6
IL15RA	SOCS5
LEPR	CISH
LEPR	SOCS4
LEPR	STAT1
LEPR	STAT2
LEPR	STAT3
LEPR	STAT4
LEPR	STAT5A
LEPR	STAT5B
LEPR	STAT6
LEPR	SOCS1
LEPR	SOCS2
LEPR	SOCS3
LEPR	SOCS6
LEPR	SOCS5
LIFR	CISH
LIFR	SOCS4
LIFR	STAT1
LIFR	STAT2
LIFR	STAT3
LIFR	STAT4
LIFR	STAT5A
LIFR	STAT5B
LIFR	STAT6
LIFR	SOCS1
LIFR	SOCS2
LIFR	SOCS3
LIFR	SOCS6
LIFR	SOCS5
IL21R	CISH
IL21R	SOCS4
IL21R	STAT1
IL21R	STAT2
IL21R	STAT3
IL21R	STAT4
IL21R	STAT5A
IL21R	STAT5B
IL21R	STAT6
IL21R	SOCS1
IL21R	SOCS2
IL21R	SOCS3
IL21R	SOCS6
IL21R	SOCS5
IL20RB	CISH
IL20RB	SOCS4
IL20RB	STAT1
IL20RB	STAT2
IL20RB	STAT3
IL20RB	STAT4
IL20RB	STAT5A
IL20RB	STAT5B
IL20RB	STAT6
IL20RB	SOCS1
IL20RB	SOCS2
IL20RB	SOCS3
IL20RB	SOCS6
IL20RB	SOCS5
PRLR	CISH
PRLR	SOCS4
PRLR	STAT1
PRLR	STAT2
PRLR	STAT3
PRLR	STAT4
PRLR	STAT5A
PRLR	STAT5B
PRLR	STAT6
PRLR	SOCS1
PRLR	SOCS2
PRLR	SOCS3
PRLR	SOCS6
PRLR	SOCS5
IL22RA1	CISH
IL22RA1	SOCS4
IL22RA1	STAT1
IL22RA1	STAT2
IL22RA1	STAT3
IL22RA1	STAT4
IL22RA1	STAT5A
IL22RA1	STAT5B
IL22RA1	STAT6
IL22RA1	SOCS1
IL22RA1	SOCS2
IL22RA1	SOCS3
IL22RA1	SOCS6
IL22RA1	SOCS5
OSMR	CISH
OSMR	SOCS4
OSMR	STAT1
OSMR	STAT2
OSMR	STAT3
OSMR	STAT4
OSMR	STAT5A
OSMR	STAT5B
OSMR	STAT6
OSMR	SOCS1
OSMR	SOCS2
OSMR	SOCS3
OSMR	SOCS6
OSMR	SOCS5
IL27RA	CISH
IL27RA	SOCS4
IL27RA	STAT1
IL27RA	STAT2
IL27RA	STAT3
IL27RA	STAT4
IL27RA	STAT5A
IL27RA	STAT5B
IL27RA	STAT6
IL27RA	SOCS1
IL27RA	SOCS2
IL27RA	SOCS3
IL27RA	SOCS6
IL27RA	SOCS5
PTPN2	CISH
PTPN2	SOCS4
PTPN2	SOCS1
PTPN2	SOCS2
PTPN2	SOCS3
PTPN2	SOCS6
PTPN2	SOCS5

## Sheet: 5_arcs
from	to
AKT3	MTOR
AKT1	MTOR
AKT2	MTOR
PIK3R5	AKT3
PIK3R5	AKT1
PIK3R5	AKT2
PIK3CA	AKT3
PIK3CA	AKT1
PIK3CA	AKT2
PIK3CB	AKT3
PIK3CB	AKT1
PIK3CB	AKT2
PIK3CD	AKT3
PIK3CD	AKT1
PIK3CD	AKT2
PIK3CG	AKT3
PIK3CG	AKT1
PIK3CG	AKT2
PIK3R1	AKT3
PIK3R1	AKT1
PIK3R1	AKT2
PIK3R2	AKT3
PIK3R2	AKT1
PIK3R2	AKT2
PIK3R3	AKT3
PIK3R3	AKT1
PIK3R3	AKT2
SOS1	HRAS
SOS2	HRAS
GRB2	SOS1
GRB2	SOS2
CREBBP	STAT1
CREBBP	STAT2
CREBBP	STAT3
CREBBP	STAT4
CREBBP	STAT5A
CREBBP	STAT5B
CREBBP	STAT6
EP300	STAT1
EP300	STAT2
EP300	STAT3
EP300	STAT4
EP300	STAT5A
EP300	STAT5B
EP300	STAT6
STAT1	BCL2
STAT1	BCL2L1
STAT1	MYC
STAT1	CDKN1A
STAT1	AOX1
STAT1	MCL1
STAT1	PIM1
STAT1	CCND1
STAT1	CCND2
STAT1	CCND3
STAT2	BCL2
STAT2	BCL2L1
STAT2	MYC
STAT2	CDKN1A
STAT2	AOX1
STAT2	MCL1
STAT2	PIM1
STAT2	CCND1
STAT2	CCND2
STAT2	CCND3
STAT3	BCL2
STAT3	BCL2L1
STAT3	MYC
STAT3	CDKN1A
STAT3	AOX1
STAT3	MCL1
STAT3	PIM1
STAT3	CCND1
STAT3	CCND2
STAT3	CCND3
STAT4	BCL2
STAT4	BCL2L1
STAT4	MYC
STAT4	CDKN1A
STAT4	AOX1
STAT4	MCL1
STAT4	PIM1
STAT4	CCND1
STAT4	CCND2
STAT4	CCND3
STAT5A	BCL2
STAT5A	BCL2L1
STAT5A	MYC
STAT5A	CDKN1A
STAT5A	AOX1
STAT5A	MCL1
STAT5A	PIM1
STAT5A	CCND1
STAT5A	CCND2
STAT5A	CCND3
STAT5B	BCL2
STAT5B	BCL2L1
STAT5B	MYC
STAT5B	CDKN1A
STAT5B	AOX1
STAT5B	MCL1
STAT5B	PIM1
STAT5B	CCND1
STAT5B	CCND2
STAT5B	CCND3
STAT6	BCL2
STAT6	BCL2L1
STAT6	MYC
STAT6	CDKN1A
STAT6	AOX1
STAT6	MCL1
STAT6	PIM1
STAT6	CCND1
STAT6	CCND2
STAT6	CCND3
PIAS3	STAT1
PIAS3	STAT2
PIAS3	STAT3
PIAS3	STAT4
PIAS3	STAT5A
PIAS3	STAT5B
PIAS3	STAT6
PIAS4	STAT1
PIAS4	STAT2
PIAS4	STAT3
PIAS4	STAT4
PIAS4	STAT5A
PIAS4	STAT5B
PIAS4	STAT6
PIAS1	STAT1
PIAS1	STAT2
PIAS1	STAT3
PIAS1	STAT4
PIAS1	STAT5A
PIAS1	STAT5B
PIAS1	STAT6
PIAS2	STAT1
PIAS2	STAT2
PIAS2	STAT3
PIAS2	STAT4
PIAS2	STAT5A
PIAS2	STAT5B
PIAS2	STAT6
PTPN6	JAK1
PTPN6	JAK2
PTPN6	JAK3
PTPN6	TYK2
STAM2	JAK1
STAM2	JAK2
STAM2	JAK3
STAM2	TYK2
STAM	JAK1
STAM	JAK2
STAM	JAK3
STAM	TYK2
JAK1	PTPN11
JAK1	PIK3R5
JAK1	PIK3CA
JAK1	PIK3CB
JAK1	PIK3CD
JAK1	PIK3CG
JAK1	PIK3R1
JAK1	PIK3R2
JAK1	PIK3R3
JAK2	PTPN11
JAK2	PIK3R5
JAK2	PIK3CA
JAK2	PIK3CB
JAK2	PIK3CD
JAK2	PIK3CG
JAK2	PIK3R1
JAK2	PIK3R2
JAK2	PIK3R3
JAK3	PTPN11
JAK3	PIK3R5
JAK3	PIK3CA
JAK3	PIK3CB
JAK3	PIK3CD
JAK3	PIK3CG
JAK3	PIK3R1
JAK3	PIK3R2
JAK3	PIK3R3
TYK2	PTPN11
TYK2	PIK3R5
TYK2	PIK3CA
TYK2	PIK3CB
TYK2	PIK3CD
TYK2	PIK3CG
TYK2	PIK3R1
TYK2	PIK3R2
TYK2	PIK3R3
FHL1	STAT1
FHL1	STAT2
FHL1	STAT3
FHL1	STAT4
FHL1	STAT5A
FHL1	STAT5B
FHL1	STAT6
CSF2RA	JAK1
CSF2RA	JAK2
CSF2RA	JAK3
CSF2RA	TYK2
CSF2RB	JAK1
CSF2RB	JAK2
CSF2RB	JAK3
CSF2RB	TYK2
CSF3R	JAK1
CSF3R	JAK2
CSF3R	JAK3
CSF3R	TYK2
IFNLR1	JAK1
IFNLR1	JAK2
IFNLR1	JAK3
IFNLR1	TYK2
EPOR	JAK1
EPOR	JAK2
EPOR	JAK3
EPOR	TYK2
GHR	JAK1
GHR	JAK2
GHR	JAK3
GHR	TYK2
IFNAR1	JAK1
IFNAR1	JAK2
IFNAR1	JAK3
IFNAR1	TYK2
IFNAR2	JAK1
IFNAR2	JAK2
IFNAR2	JAK3
IFNAR2	TYK2
IFNGR1	JAK1
IFNGR1	JAK2
IFNGR1	JAK3
IFNGR1	TYK2
IFNGR2	JAK1
IFNGR2	JAK2
IFNGR2	JAK3
IFNGR2	TYK2
IL2RA	JAK1
IL2RA	JAK2
IL2RA	JAK3
IL2RA	TYK2
IL2RB	JAK1
IL2RB	JAK2
IL2RB	JAK3
IL2RB	TYK2
IL2RG	JAK1
IL2RG	JAK2
IL2RG	JAK3
IL2RG	TYK2
IL3RA	JAK1
IL3RA	JAK2
IL3RA	JAK3
IL3RA	TYK2
IL4R	JAK1
IL4R	JAK2
IL4R	JAK3
IL4R	TYK2
IL6R	JAK1
IL6R	JAK2
IL6R	JAK3
IL6R	TYK2
IL6ST	JAK1
IL6ST	JAK2
IL6ST	JAK3
IL6ST	TYK2
IL7R	JAK1
IL7R	JAK2
IL7R	JAK3
IL7R	TYK2
IL10RA	JAK1
IL10RA	JAK2
IL10RA	JAK3
IL10RA	TYK2
IL11RA	JAK1
IL11RA	JAK2
IL11RA	JAK3
IL11RA	TYK2
IL12RB1	JAK1
IL12RB1	JAK2
IL12RB1	JAK3
IL12RB1	TYK2
IL12RB2	JAK1
IL12RB2	JAK2
IL12RB2	JAK3
IL12RB2	TYK2
IL13RA1	JAK1
IL13RA1	JAK2
IL13RA1	JAK3
IL13RA1	TYK2
IL15RA	JAK1
IL15RA	JAK2
IL15RA	JAK3
IL15RA	TYK2
LEPR	JAK1
LEPR	JAK2
LEPR	JAK3
LEPR	TYK2
LIFR	JAK1
LIFR	JAK2
LIFR	JAK3
LIFR	TYK2
IL21R	JAK1
IL21R	JAK2
IL21R	JAK3
IL21R	TYK2
IL20RB	JAK1
IL20RB	JAK2
IL20RB	JAK3
IL20RB	TYK2
PRLR	JAK1
PRLR	JAK2
PRLR	JAK3
PRLR	TYK2
IL22RA1	JAK1
IL22RA1	JAK2
IL22RA1	JAK3
IL22RA1	TYK2
OSMR	JAK1
OSMR	JAK2
OSMR	JAK3
OSMR	TYK2
IL27RA	JAK1
IL27RA	JAK2
IL27RA	JAK3
IL27RA	TYK2
PTPN2	JAK1
PTPN2	JAK2
PTPN2	JAK3
PTPN2	TYK2
PTPN2	STAT1
PTPN2	STAT2
PTPN2	STAT3
PTPN2	STAT4
PTPN2	STAT5A
PTPN2	STAT5B
PTPN2	STAT6
PTPN11	SOS1
PTPN11	SOS2
HRAS	RAF1
IL7	CSF2RA
IL7	CSF2RB
IL7	CSF3R
IL7	IFNLR1
IL7	EPOR
IL7	GHR
IL7	IFNAR1
IL7	IFNAR2
IL7	IFNGR1
IL7	IFNGR2
IL7	IL2RA
IL7	IL2RB
IL7	IL2RG
IL7	IL3RA
IL7	IL4R
IL7	IL6R
IL7	IL6ST
IL7	IL7R
IL7	IL10RA
IL7	IL11RA
IL7	IL12RB1
IL7	IL12RB2
IL7	IL13RA1
IL7	IL15RA
IL7	LEPR
IL7	LIFR
IL7	IL21R
IL7	IL20RB
IL7	PRLR
IL7	IL22RA1
IL7	OSMR
IL7	IL27RA
IL15	CSF2RA
IL15	CSF2RB
IL15	CSF3R
IL15	IFNLR1
IL15	EPOR
IL15	GHR
IL15	IFNAR1
IL15	IFNAR2
IL15	IFNGR1
IL15	IFNGR2
IL15	IL2RA
IL15	IL2RB
IL15	IL2RG
IL15	IL3RA
IL15	IL4R
IL15	IL6R
IL15	IL6ST
IL15	IL7R
IL15	IL10RA
IL15	IL11RA
IL15	IL12RB1
IL15	IL12RB2
IL15	IL13RA1
IL15	IL15RA
IL15	LEPR
IL15	LIFR
IL15	IL21R
IL15	IL20RB
IL15	PRLR
IL15	IL22RA1
IL15	OSMR
IL15	IL27RA
LIF	CSF2RA
LIF	CSF2RB
LIF	CSF3R
LIF	IFNLR1
LIF	EPOR
LIF	GHR
LIF	IFNAR1
LIF	IFNAR2
LIF	IFNGR1
LIF	IFNGR2
LIF	IL2RA
LIF	IL2RB
LIF	IL2RG
LIF	IL3RA
LIF	IL4R
LIF	IL6R
LIF	IL6ST
LIF	IL7R
LIF	IL10RA
LIF	IL11RA
LIF	IL12RB1
LIF	IL12RB2
LIF	IL13RA1
LIF	IL15RA
LIF	LEPR
LIF	LIFR
LIF	IL21R
LIF	IL20RB
LIF	PRLR
LIF	IL22RA1
LIF	OSMR
LIF	IL27RA
THPO	CSF2RA
THPO	CSF2RB
THPO	CSF3R
THPO	IFNLR1
THPO	EPOR
THPO	GHR
THPO	IFNAR1
THPO	IFNAR2
THPO	IFNGR1
THPO	IFNGR2
THPO	IL2RA
THPO	IL2RB
THPO	IL2RG
THPO	IL3RA
THPO	IL4R
THPO	IL6R
THPO	IL6ST
THPO	IL7R
THPO	IL10RA
THPO	IL11RA
THPO	IL12RB1
THPO	IL12RB2
THPO	IL13RA1
THPO	IL15RA
THPO	LEPR
THPO	LIFR
THPO	IL21R
THPO	IL20RB
THPO	PRLR
THPO	IL22RA1
THPO	OSMR
THPO	IL27RA
SOCS1	STAT2
SOCS1	JAK1
SOCS1	JAK2
SOCS1	SOCS2
SOCS1	SOCS6
SOCS1	JAK3
SOCS1	STAT4
SOCS1	STAT6
SOCS1	TYK2
SOCS1	STAT3
SOCS1	STAT1
SOCS1	STAT5A
SOCS1	SOCS3
SOCS1	CISH
SOCS1	SOCS4
SOCS1	STAT5B
SOCS1	SOCS5
STAT2	JAK1
STAT2	JAK2
STAT2	SOCS2
STAT2	SOCS6
STAT2	JAK3
STAT2	STAT4
STAT2	STAT6
STAT2	TYK2
STAT2	STAT3
STAT2	STAT1
STAT2	STAT5A
STAT2	SOCS3
STAT2	CISH
STAT2	SOCS4
STAT2	STAT5B
STAT2	SOCS5
JAK1	JAK2
JAK1	SOCS2
JAK1	SOCS6
JAK1	JAK3
JAK1	STAT4
JAK1	STAT6
JAK1	TYK2
JAK1	STAT3
JAK1	STAT1
JAK1	STAT5A
JAK1	SOCS3
JAK1	CISH
JAK1	SOCS4
JAK1	STAT5B
JAK1	SOCS5
JAK2	SOCS2
JAK2	SOCS6
JAK2	JAK3
JAK2	STAT4
JAK2	STAT6
JAK2	TYK2
JAK2	STAT3
JAK2	STAT1
JAK2	STAT5A
JAK2	SOCS3
JAK2	CISH
JAK2	SOCS4
JAK2	STAT5B
JAK2	SOCS5
SOCS2	SOCS6
SOCS2	JAK3
SOCS2	STAT4
SOCS2	STAT6
SOCS2	TYK2
SOCS2	STAT3
SOCS2	STAT1
SOCS2	STAT5A
SOCS2	SOCS3
SOCS2	CISH
SOCS2	SOCS4
SOCS2	STAT5B
SOCS2	SOCS5
SOCS6	JAK3
SOCS6	STAT4
SOCS6	STAT6
SOCS6	TYK2
SOCS6	STAT3
SOCS6	STAT1
SOCS6	STAT5A
SOCS6	SOCS3
SOCS6	CISH
SOCS6	SOCS4
SOCS6	STAT5B
SOCS6	SOCS5
JAK3	STAT4
JAK3	STAT6
JAK3	TYK2
JAK3	STAT3
JAK3	STAT1
JAK3	STAT5A
JAK3	SOCS3
JAK3	CISH
JAK3	SOCS4
JAK3	STAT5B
JAK3	SOCS5
STAT4	STAT6
STAT4	TYK2
STAT4	STAT3
STAT4	STAT1
STAT4	STAT5A
STAT4	SOCS3
STAT4	CISH
STAT4	SOCS4
STAT4	STAT5B
STAT4	SOCS5
STAT6	TYK2
STAT6	STAT3
STAT6	STAT1
STAT6	STAT5A
STAT6	SOCS3
STAT6	CISH
STAT6	SOCS4
STAT6	STAT5B
STAT6	SOCS5
TYK2	STAT3
TYK2	STAT1
TYK2	STAT5A
TYK2	SOCS3
TYK2	CISH
TYK2	SOCS4
TYK2	STAT5B
TYK2	SOCS5
STAT3	STAT1
STAT3	STAT5A
STAT3	SOCS3
STAT3	CISH
STAT3	SOCS4
STAT3	STAT5B
STAT3	SOCS5
STAT1	STAT5A
STAT1	SOCS3
STAT1	CISH
STAT1	SOCS4
STAT1	STAT5B
STAT1	SOCS5
STAT5A	SOCS3
STAT5A	CISH
STAT5A	SOCS4
STAT5A	STAT5B
STAT5A	SOCS5
SOCS3	CISH
SOCS3	SOCS4
SOCS3	STAT5B
SOCS3	SOCS5
CISH	SOCS4
CISH	STAT5B
CISH	SOCS5
SOCS4	STAT5B
SOCS4	SOCS5
STAT5B	SOCS5
CREBBP	CISH
CREBBP	SOCS4
CREBBP	JAK1
CREBBP	JAK2
CREBBP	JAK3
CREBBP	TYK2
CREBBP	SOCS1
CREBBP	SOCS2
CREBBP	SOCS3
CREBBP	SOCS6
CREBBP	SOCS5
EP300	CISH
EP300	SOCS4
EP300	JAK1
EP300	JAK2
EP300	JAK3
EP300	TYK2
EP300	SOCS1
EP300	SOCS2
EP300	SOCS3
EP300	SOCS6
EP300	SOCS5
PIAS3	CISH
PIAS3	SOCS4
PIAS3	JAK1
PIAS3	JAK2
PIAS3	JAK3
PIAS3	TYK2
PIAS3	SOCS1
PIAS3	SOCS2
PIAS3	SOCS3
PIAS3	SOCS6
PIAS3	SOCS5
PIAS4	CISH
PIAS4	SOCS4
PIAS4	JAK1
PIAS4	JAK2
PIAS4	JAK3
PIAS4	TYK2
PIAS4	SOCS1
PIAS4	SOCS2
PIAS4	SOCS3
PIAS4	SOCS6
PIAS4	SOCS5
PIAS1	CISH
PIAS1	SOCS4
PIAS1	JAK1
PIAS1	JAK2
PIAS1	JAK3
PIAS1	TYK2
PIAS1	SOCS1
PIAS1	SOCS2
PIAS1	SOCS3
PIAS1	SOCS6
PIAS1	SOCS5
PIAS2	CISH
PIAS2	SOCS4
PIAS2	JAK1
PIAS2	JAK2
PIAS2	JAK3
PIAS2	TYK2
PIAS2	SOCS1
PIAS2	SOCS2
PIAS2	SOCS3
PIAS2	SOCS6
PIAS2	SOCS5
PTPN6	CISH
PTPN6	SOCS4
PTPN6	STAT1
PTPN6	STAT2
PTPN6	STAT3
PTPN6	STAT4
PTPN6	STAT5A
PTPN6	STAT5B
PTPN6	STAT6
PTPN6	SOCS1
PTPN6	SOCS2
PTPN6	SOCS3
PTPN6	SOCS6
PTPN6	SOCS5
STAM2	CISH
STAM2	SOCS4
STAM2	STAT1
STAM2	STAT2
STAM2	STAT3
STAM2	STAT4
STAM2	STAT5A
STAM2	STAT5B
STAM2	STAT6
STAM2	SOCS1
STAM2	SOCS2
STAM2	SOCS3
STAM2	SOCS6
STAM2	SOCS5
STAM	CISH
STAM	SOCS4
STAM	STAT1
STAM	STAT2
STAM	STAT3
STAM	STAT4
STAM	STAT5A
STAM	STAT5B
STAM	STAT6
STAM	SOCS1
STAM	SOCS2
STAM	SOCS3
STAM	SOCS6
STAM	SOCS5
FHL1	CISH
FHL1	SOCS4
FHL1	JAK1
FHL1	JAK2
FHL1	JAK3
FHL1	TYK2
FHL1	SOCS1
FHL1	SOCS2
FHL1	SOCS3
FHL1	SOCS6
FHL1	SOCS5
CSF2RA	CISH
CSF2RA	SOCS4
CSF2RA	STAT1
CSF2RA	STAT2
CSF2RA	STAT3
CSF2RA	STAT4
CSF2RA	STAT5A
CSF2RA	STAT5B
CSF2RA	STAT6
CSF2RA	SOCS1
CSF2RA	SOCS2
CSF2RA	SOCS3
CSF2RA	SOCS6
CSF2RA	SOCS5
CSF2RB	CISH
CSF2RB	SOCS4
CSF2RB	STAT1
CSF2RB	STAT2
CSF2RB	STAT3
CSF2RB	STAT4
CSF2RB	STAT5A
CSF2RB	STAT5B
CSF2RB	STAT6
CSF2RB	SOCS1
CSF2RB	SOCS2
CSF2RB	SOCS3
CSF2RB	SOCS6
CSF2RB	SOCS5
CSF3R	CISH
CSF3R	SOCS4
CSF3R	STAT1
CSF3R	STAT2
CSF3R	STAT3
CSF3R	STAT4
CSF3R	STAT5A
CSF3R	STAT5B
CSF3R	STAT6
CSF3R	SOCS1
CSF3R	SOCS2
CSF3R	SOCS3
CSF3R	SOCS6
CSF3R	SOCS5
IFNLR1	CISH
IFNLR1	SOCS4
IFNLR1	STAT1
IFNLR1	STAT2
IFNLR1	STAT3
IFNLR1	STAT4
IFNLR1	STAT5A
IFNLR1	STAT5B
IFNLR1	STAT6
IFNLR1	SOCS1
IFNLR1	SOCS2
IFNLR1	SOCS3
IFNLR1	SOCS6
IFNLR1	SOCS5
EPOR	CISH
EPOR	SOCS4
EPOR	STAT1
EPOR	STAT2
EPOR	STAT3
EPOR	STAT4
EPOR	STAT5A
EPOR	STAT5B
EPOR	STAT6
EPOR	SOCS1
EPOR	SOCS2
EPOR	SOCS3
EPOR	SOCS6
EPOR	SOCS5
GHR	CISH
GHR	SOCS4
GHR	STAT1
GHR	STAT2
GHR	STAT3
GHR	STAT4
GHR	STAT5A
GHR	STAT5B
GHR	STAT6
GHR	SOCS1
GHR	SOCS2
GHR	SOCS3
GHR	SOCS6
GHR	SOCS5
IFNAR1	CISH
IFNAR1	SOCS4
IFNAR1	STAT1
IFNAR1	STAT2
IFNAR1	STAT3
IFNAR1	STAT4
IFNAR1	STAT5A
IFNAR1	STAT5B
IFNAR1	STAT6
IFNAR1	SOCS1
IFNAR1	SOCS2
IFNAR1	SOCS3
IFNAR1	SOCS6
IFNAR1	SOCS5
IFNAR2	CISH
IFNAR2	SOCS4
IFNAR2	STAT1
IFNAR2	STAT2
IFNAR2	STAT3
IFNAR2	STAT4
IFNAR2	STAT5A
IFNAR2	STAT5B
IFNAR2	STAT6
IFNAR2	SOCS1
IFNAR2	SOCS2
IFNAR2	SOCS3
IFNAR2	SOCS6
IFNAR2	SOCS5
IFNGR1	CISH
IFNGR1	SOCS4
IFNGR1	STAT1
IFNGR1	STAT2
IFNGR1	STAT3
IFNGR1	STAT4
IFNGR1	STAT5A
IFNGR1	STAT5B
IFNGR1	STAT6
IFNGR1	SOCS1
IFNGR1	SOCS2
IFNGR1	SOCS3
IFNGR1	SOCS6
IFNGR1	SOCS5
IFNGR2	CISH
IFNGR2	SOCS4
IFNGR2	STAT1
IFNGR2	STAT2
IFNGR2	STAT3
IFNGR2	STAT4
IFNGR2	STAT5A
IFNGR2	STAT5B
IFNGR2	STAT6
IFNGR2	SOCS1
IFNGR2	SOCS2
IFNGR2	SOCS3
IFNGR2	SOCS6
IFNGR2	SOCS5
IL2RA	CISH
IL2RA	SOCS4
IL2RA	STAT1
IL2RA	STAT2
IL2RA	STAT3
IL2RA	STAT4
IL2RA	STAT5A
IL2RA	STAT5B
IL2RA	STAT6
IL2RA	SOCS1
IL2RA	SOCS2
IL2RA	SOCS3
IL2RA	SOCS6
IL2RA	SOCS5
IL2RB	CISH
IL2RB	SOCS4
IL2RB	STAT1
IL2RB	STAT2
IL2RB	STAT3
IL2RB	STAT4
IL2RB	STAT5A
IL2RB	STAT5B
IL2RB	STAT6
IL2RB	SOCS1
IL2RB	SOCS2
IL2RB	SOCS3
IL2RB	SOCS6
IL2RB	SOCS5
IL2RG	CISH
IL2RG	SOCS4
IL2RG	STAT1
IL2RG	STAT2
IL2RG	STAT3
IL2RG	STAT4
IL2RG	STAT5A
IL2RG	STAT5B
IL2RG	STAT6
IL2RG	SOCS1
IL2RG	SOCS2
IL2RG	SOCS3
IL2RG	SOCS6
IL2RG	SOCS5
IL3RA	CISH
IL3RA	SOCS4
IL3RA	STAT1
IL3RA	STAT2
IL3RA	STAT3
IL3RA	STAT4
IL3RA	STAT5A
IL3RA	STAT5B
IL3RA	STAT6
IL3RA	SOCS1
IL3RA	SOCS2
IL3RA	SOCS3
IL3RA	SOCS6
IL3RA	SOCS5
IL4R	CISH
IL4R	SOCS4
IL4R	STAT1
IL4R	STAT2
IL4R	STAT3
IL4R	STAT4
IL4R	STAT5A
IL4R	STAT5B
IL4R	STAT6
IL4R	SOCS1
IL4R	SOCS2
IL4R	SOCS3
IL4R	SOCS6
IL4R	SOCS5
IL6R	CISH
IL6R	SOCS4
IL6R	STAT1
IL6R	STAT2
IL6R	STAT3
IL6R	STAT4
IL6R	STAT5A
IL6R	STAT5B
IL6R	STAT6
IL6R	SOCS1
IL6R	SOCS2
IL6R	SOCS3
IL6R	SOCS6
IL6R	SOCS5
IL6ST	CISH
IL6ST	SOCS4
IL6ST	STAT1
IL6ST	STAT2
IL6ST	STAT3
IL6ST	STAT4
IL6ST	STAT5A
IL6ST	STAT5B
IL6ST	STAT6
IL6ST	SOCS1
IL6ST	SOCS2
IL6ST	SOCS3
IL6ST	SOCS6
IL6ST	SOCS5
IL7R	CISH
IL7R	SOCS4
IL7R	STAT1
IL7R	STAT2
IL7R	STAT3
IL7R	STAT4
IL7R	STAT5A
IL7R	STAT5B
IL7R	STAT6
IL7R	SOCS1
IL7R	SOCS2
IL7R	SOCS3
IL7R	SOCS6
IL7R	SOCS5
IL10RA	CISH
IL10RA	SOCS4
IL10RA	STAT1
IL10RA	STAT2
IL10RA	STAT3
IL10RA	STAT4
IL10RA	STAT5A
IL10RA	STAT5B
IL10RA	STAT6
IL10RA	SOCS1
IL10RA	SOCS2
IL10RA	SOCS3
IL10RA	SOCS6
IL10RA	SOCS5
IL11RA	CISH
IL11RA	SOCS4
IL11RA	STAT1
IL11RA	STAT2
IL11RA	STAT3
IL11RA	STAT4
IL11RA	STAT5A
IL11RA	STAT5B
IL11RA	STAT6
IL11RA	SOCS1
IL11RA	SOCS2
IL11RA	SOCS3
IL11RA	SOCS6
IL11RA	SOCS5
IL12RB1	CISH
IL12RB1	SOCS4
IL12RB1	STAT1
IL12RB1	STAT2
IL12RB1	STAT3
IL12RB1	STAT4
IL12RB1	STAT5A
IL12RB1	STAT5B
IL12RB1	STAT6
IL12RB1	SOCS1
IL12RB1	SOCS2
IL12RB1	SOCS3
IL12RB1	SOCS6
IL12RB1	SOCS5
IL12RB2	CISH
IL12RB2	SOCS4
IL12RB2	STAT1
IL12RB2	STAT2
IL12RB2	STAT3
IL12RB2	STAT4
IL12RB2	STAT5A
IL12RB2	STAT5B
IL12RB2	STAT6
IL12RB2	SOCS1
IL12RB2	SOCS2
IL12RB2	SOCS3
IL12RB2	SOCS6
IL12RB2	SOCS5
IL13RA1	CISH
IL13RA1	SOCS4
IL13RA1	STAT1
IL13RA1	STAT2
IL13RA1	STAT3
IL13RA1	STAT4
IL13RA1	STAT5A
IL13RA1	STAT5B
IL13RA1	STAT6
IL13RA1	SOCS1
IL13RA1	SOCS2
IL13RA1	SOCS3
IL13RA1	SOCS6
IL13RA1	SOCS5
IL15RA	CISH
IL15RA	SOCS4
IL15RA	STAT1
IL15RA	STAT2
IL15RA	STAT3
IL15RA	STAT4
IL15RA	STAT5A
IL15RA	STAT5B
IL15RA	STAT6
IL15RA	SOCS1
IL15RA	SOCS2
IL15RA	SOCS3
IL15RA	SOCS6
IL15RA	SOCS5
LEPR	CISH
LEPR	SOCS4
LEPR	STAT1
LEPR	STAT2
LEPR	STAT3
LEPR	STAT4
LEPR	STAT5A
LEPR	STAT5B
LEPR	STAT6
LEPR	SOCS1
LEPR	SOCS2
LEPR	SOCS3
LEPR	SOCS6
LEPR	SOCS5
LIFR	CISH
LIFR	SOCS4
LIFR	STAT1
LIFR	STAT2
LIFR	STAT3
LIFR	STAT4
LIFR	STAT5A
LIFR	STAT5B
LIFR	STAT6
LIFR	SOCS1
LIFR	SOCS2
LIFR	SOCS3
LIFR	SOCS6
LIFR	SOCS5
IL21R	CISH
IL21R	SOCS4
IL21R	STAT1
IL21R	STAT2
IL21R	STAT3
IL21R	STAT4
IL21R	STAT5A
IL21R	STAT5B
IL21R	STAT6
IL21R	SOCS1
IL21R	SOCS2
IL21R	SOCS3
IL21R	SOCS6
IL21R	SOCS5
IL20RB	CISH
IL20RB	SOCS4
IL20RB	STAT1
IL20RB	STAT2
IL20RB	STAT3
IL20RB	STAT4
IL20RB	STAT5A
IL20RB	STAT5B
IL20RB	STAT6
IL20RB	SOCS1
IL20RB	SOCS2
IL20RB	SOCS3
IL20RB	SOCS6
IL20RB	SOCS5
PRLR	CISH
PRLR	SOCS4
PRLR	STAT1
PRLR	STAT2
PRLR	STAT3
PRLR	STAT4
PRLR	STAT5A
PRLR	STAT5B
PRLR	STAT6
PRLR	SOCS1
PRLR	SOCS2
PRLR	SOCS3
PRLR	SOCS6
PRLR	SOCS5
IL22RA1	CISH
IL22RA1	SOCS4
IL22RA1	STAT1
IL22RA1	STAT2
IL22RA1	STAT3
IL22RA1	STAT4
IL22RA1	STAT5A
IL22RA1	STAT5B
IL22RA1	STAT6
IL22RA1	SOCS1
IL22RA1	SOCS2
IL22RA1	SOCS3
IL22RA1	SOCS6
IL22RA1	SOCS5
OSMR	CISH
OSMR	SOCS4
OSMR	STAT1
OSMR	STAT2
OSMR	STAT3
OSMR	STAT4
OSMR	STAT5A
OSMR	STAT5B
OSMR	STAT6
OSMR	SOCS1
OSMR	SOCS2
OSMR	SOCS3
OSMR	SOCS6
OSMR	SOCS5
IL27RA	CISH
IL27RA	SOCS4
IL27RA	STAT1
IL27RA	STAT2
IL27RA	STAT3
IL27RA	STAT4
IL27RA	STAT5A
IL27RA	STAT5B
IL27RA	STAT6
IL27RA	SOCS1
IL27RA	SOCS2
IL27RA	SOCS3
IL27RA	SOCS6
IL27RA	SOCS5
PTPN2	CISH
PTPN2	SOCS4
PTPN2	SOCS1
PTPN2	SOCS2
PTPN2	SOCS3
PTPN2	SOCS6
PTPN2	SOCS5

## Sheet: 6_arcs
from	to
AKT3	MTOR
AKT1	MTOR
AKT2	MTOR
PIK3R5	AKT3
PIK3R5	AKT1
PIK3R5	AKT2
PIK3CA	AKT3
PIK3CA	AKT1
PIK3CA	AKT2
PIK3CB	AKT3
PIK3CB	AKT1
PIK3CB	AKT2
PIK3CD	AKT3
PIK3CD	AKT1
PIK3CD	AKT2
PIK3CG	AKT3
PIK3CG	AKT1
PIK3CG	AKT2
PIK3R1	AKT3
PIK3R1	AKT1
PIK3R1	AKT2
PIK3R2	AKT3
PIK3R2	AKT1
PIK3R2	AKT2
PIK3R3	AKT3
PIK3R3	AKT1
PIK3R3	AKT2
SOS1	HRAS
SOS2	HRAS
GRB2	SOS1
GRB2	SOS2
CREBBP	STAT1
CREBBP	STAT2
CREBBP	STAT3
CREBBP	STAT4
CREBBP	STAT5A
CREBBP	STAT5B
CREBBP	STAT6
EP300	STAT1
EP300	STAT2
EP300	STAT3
EP300	STAT4
EP300	STAT5A
EP300	STAT5B
EP300	STAT6
STAT1	BCL2
STAT1	BCL2L1
STAT1	MYC
STAT1	CDKN1A
STAT1	AOX1
STAT1	MCL1
STAT1	PIM1
STAT1	CCND1
STAT1	CCND2
STAT1	CCND3
STAT2	BCL2
STAT2	BCL2L1
STAT2	MYC
STAT2	CDKN1A
STAT2	AOX1
STAT2	MCL1
STAT2	PIM1
STAT2	CCND1
STAT2	CCND2
STAT2	CCND3
STAT3	BCL2
STAT3	BCL2L1
STAT3	MYC
STAT3	CDKN1A
STAT3	AOX1
STAT3	MCL1
STAT3	PIM1
STAT3	CCND1
STAT3	CCND2
STAT3	CCND3
STAT4	BCL2
STAT4	BCL2L1
STAT4	MYC
STAT4	CDKN1A
STAT4	AOX1
STAT4	MCL1
STAT4	PIM1
STAT4	CCND1
STAT4	CCND2
STAT4	CCND3
STAT5A	BCL2
STAT5A	BCL2L1
STAT5A	MYC
STAT5A	CDKN1A
STAT5A	AOX1
STAT5A	MCL1
STAT5A	PIM1
STAT5A	CCND1
STAT5A	CCND2
STAT5A	CCND3
STAT5B	BCL2
STAT5B	BCL2L1
STAT5B	MYC
STAT5B	CDKN1A
STAT5B	AOX1
STAT5B	MCL1
STAT5B	PIM1
STAT5B	CCND1
STAT5B	CCND2
STAT5B	CCND3
STAT6	BCL2
STAT6	BCL2L1
STAT6	MYC
STAT6	CDKN1A
STAT6	AOX1
STAT6	MCL1
STAT6	PIM1
STAT6	CCND1
STAT6	CCND2
STAT6	CCND3
PIAS3	STAT1
PIAS3	STAT2
PIAS3	STAT3
PIAS3	STAT4
PIAS3	STAT5A
PIAS3	STAT5B
PIAS3	STAT6
PIAS4	STAT1
PIAS4	STAT2
PIAS4	STAT3
PIAS4	STAT4
PIAS4	STAT5A
PIAS4	STAT5B
PIAS4	STAT6
PIAS1	STAT1
PIAS1	STAT2
PIAS1	STAT3
PIAS1	STAT4
PIAS1	STAT5A
PIAS1	STAT5B
PIAS1	STAT6
PIAS2	STAT1
PIAS2	STAT2
PIAS2	STAT3
PIAS2	STAT4
PIAS2	STAT5A
PIAS2	STAT5B
PIAS2	STAT6
PTPN6	JAK1
PTPN6	JAK2
PTPN6	JAK3
PTPN6	TYK2
STAM2	JAK1
STAM2	JAK2
STAM2	JAK3
STAM2	TYK2
STAM	JAK1
STAM	JAK2
STAM	JAK3
STAM	TYK2
JAK1	PTPN11
JAK1	PIK3R5
JAK1	PIK3CA
JAK1	PIK3CB
JAK1	PIK3CD
JAK1	PIK3CG
JAK1	PIK3R1
JAK1	PIK3R2
JAK1	PIK3R3
JAK2	PTPN11
JAK2	PIK3R5
JAK2	PIK3CA
JAK2	PIK3CB
JAK2	PIK3CD
JAK2	PIK3CG
JAK2	PIK3R1
JAK2	PIK3R2
JAK2	PIK3R3
JAK3	PTPN11
JAK3	PIK3R5
JAK3	PIK3CA
JAK3	PIK3CB
JAK3	PIK3CD
JAK3	PIK3CG
JAK3	PIK3R1
JAK3	PIK3R2
JAK3	PIK3R3
TYK2	PTPN11
TYK2	PIK3R5
TYK2	PIK3CA
TYK2	PIK3CB
TYK2	PIK3CD
TYK2	PIK3CG
TYK2	PIK3R1
TYK2	PIK3R2
TYK2	PIK3R3
FHL1	STAT1
FHL1	STAT2
FHL1	STAT3
FHL1	STAT4
FHL1	STAT5A
FHL1	STAT5B
FHL1	STAT6
CSF2RA	JAK1
CSF2RA	JAK2
CSF2RA	JAK3
CSF2RA	TYK2
CSF2RB	JAK1
CSF2RB	JAK2
CSF2RB	JAK3
CSF2RB	TYK2
CSF3R	JAK1
CSF3R	JAK2
CSF3R	JAK3
CSF3R	TYK2
IFNLR1	JAK1
IFNLR1	JAK2
IFNLR1	JAK3
IFNLR1	TYK2
EPOR	JAK1
EPOR	JAK2
EPOR	JAK3
EPOR	TYK2
GHR	JAK1
GHR	JAK2
GHR	JAK3
GHR	TYK2
IFNAR1	JAK1
IFNAR1	JAK2
IFNAR1	JAK3
IFNAR1	TYK2
IFNAR2	JAK1
IFNAR2	JAK2
IFNAR2	JAK3
IFNAR2	TYK2
IFNGR1	JAK1
IFNGR1	JAK2
IFNGR1	JAK3
IFNGR1	TYK2
IFNGR2	JAK1
IFNGR2	JAK2
IFNGR2	JAK3
IFNGR2	TYK2
IL2RA	JAK1
IL2RA	JAK2
IL2RA	JAK3
IL2RA	TYK2
IL2RB	JAK1
IL2RB	JAK2
IL2RB	JAK3
IL2RB	TYK2
IL2RG	JAK1
IL2RG	JAK2
IL2RG	JAK3
IL2RG	TYK2
IL3RA	JAK1
IL3RA	JAK2
IL3RA	JAK3
IL3RA	TYK2
IL4R	JAK1
IL4R	JAK2
IL4R	JAK3
IL4R	TYK2
IL6R	JAK1
IL6R	JAK2
IL6R	JAK3
IL6R	TYK2
IL6ST	JAK1
IL6ST	JAK2
IL6ST	JAK3
IL6ST	TYK2
IL7R	JAK1
IL7R	JAK2
IL7R	JAK3
IL7R	TYK2
IL10RA	JAK1
IL10RA	JAK2
IL10RA	JAK3
IL10RA	TYK2
IL11RA	JAK1
IL11RA	JAK2
IL11RA	JAK3
IL11RA	TYK2
IL12RB1	JAK1
IL12RB1	JAK2
IL12RB1	JAK3
IL12RB1	TYK2
IL12RB2	JAK1
IL12RB2	JAK2
IL12RB2	JAK3
IL12RB2	TYK2
IL13RA1	JAK1
IL13RA1	JAK2
IL13RA1	JAK3
IL13RA1	TYK2
IL15RA	JAK1
IL15RA	JAK2
IL15RA	JAK3
IL15RA	TYK2
LEPR	JAK1
LEPR	JAK2
LEPR	JAK3
LEPR	TYK2
LIFR	JAK1
LIFR	JAK2
LIFR	JAK3
LIFR	TYK2
IL21R	JAK1
IL21R	JAK2
IL21R	JAK3
IL21R	TYK2
IL20RB	JAK1
IL20RB	JAK2
IL20RB	JAK3
IL20RB	TYK2
PRLR	JAK1
PRLR	JAK2
PRLR	JAK3
PRLR	TYK2
IL22RA1	JAK1
IL22RA1	JAK2
IL22RA1	JAK3
IL22RA1	TYK2
OSMR	JAK1
OSMR	JAK2
OSMR	JAK3
OSMR	TYK2
IL27RA	JAK1
IL27RA	JAK2
IL27RA	JAK3
IL27RA	TYK2
PTPN2	JAK1
PTPN2	JAK2
PTPN2	JAK3
PTPN2	TYK2
PTPN2	STAT1
PTPN2	STAT2
PTPN2	STAT3
PTPN2	STAT4
PTPN2	STAT5A
PTPN2	STAT5B
PTPN2	STAT6
PTPN11	SOS1
PTPN11	SOS2
HRAS	RAF1
IL7	CSF2RA
IL7	CSF2RB
IL7	CSF3R
IL7	IFNLR1
IL7	EPOR
IL7	GHR
IL7	IFNAR1
IL7	IFNAR2
IL7	IFNGR1
IL7	IFNGR2
IL7	IL2RA
IL7	IL2RB
IL7	IL2RG
IL7	IL3RA
IL7	IL4R
IL7	IL6R
IL7	IL6ST
IL7	IL7R
IL7	IL10RA
IL7	IL11RA
IL7	IL12RB1
IL7	IL12RB2
IL7	IL13RA1
IL7	IL15RA
IL7	LEPR
IL7	LIFR
IL7	IL21R
IL7	IL20RB
IL7	PRLR
IL7	IL22RA1
IL7	OSMR
IL7	IL27RA
IL15	CSF2RA
IL15	CSF2RB
IL15	CSF3R
IL15	IFNLR1
IL15	EPOR
IL15	GHR
IL15	IFNAR1
IL15	IFNAR2
IL15	IFNGR1
IL15	IFNGR2
IL15	IL2RA
IL15	IL2RB
IL15	IL2RG
IL15	IL3RA
IL15	IL4R
IL15	IL6R
IL15	IL6ST
IL15	IL7R
IL15	IL10RA
IL15	IL11RA
IL15	IL12RB1
IL15	IL12RB2
IL15	IL13RA1
IL15	IL15RA
IL15	LEPR
IL15	LIFR
IL15	IL21R
IL15	IL20RB
IL15	PRLR
IL15	IL22RA1
IL15	OSMR
IL15	IL27RA
LIF	CSF2RA
LIF	CSF2RB
LIF	CSF3R
LIF	IFNLR1
LIF	EPOR
LIF	GHR
LIF	IFNAR1
LIF	IFNAR2
LIF	IFNGR1
LIF	IFNGR2
LIF	IL2RA
LIF	IL2RB
LIF	IL2RG
LIF	IL3RA
LIF	IL4R
LIF	IL6R
LIF	IL6ST
LIF	IL7R
LIF	IL10RA
LIF	IL11RA
LIF	IL12RB1
LIF	IL12RB2
LIF	IL13RA1
LIF	IL15RA
LIF	LEPR
LIF	LIFR
LIF	IL21R
LIF	IL20RB
LIF	PRLR
LIF	IL22RA1
LIF	OSMR
LIF	IL27RA
THPO	CSF2RA
THPO	CSF2RB
THPO	CSF3R
THPO	IFNLR1
THPO	EPOR
THPO	GHR
THPO	IFNAR1
THPO	IFNAR2
THPO	IFNGR1
THPO	IFNGR2
THPO	IL2RA
THPO	IL2RB
THPO	IL2RG
THPO	IL3RA
THPO	IL4R
THPO	IL6R
THPO	IL6ST
THPO	IL7R
THPO	IL10RA
THPO	IL11RA
THPO	IL12RB1
THPO	IL12RB2
THPO	IL13RA1
THPO	IL15RA
THPO	LEPR
THPO	LIFR
THPO	IL21R
THPO	IL20RB
THPO	PRLR
THPO	IL22RA1
THPO	OSMR
THPO	IL27RA
STAT1	STAT6
STAT1	CISH
STAT1	SOCS4
STAT1	JAK1
STAT1	TYK2
STAT1	STAT5B
STAT1	STAT2
STAT1	STAT4
STAT1	STAT3
STAT1	SOCS6
STAT1	JAK3
STAT1	SOCS3
STAT1	SOCS2
STAT1	JAK2
STAT1	SOCS5
STAT1	STAT5A
STAT1	SOCS1
STAT6	CISH
STAT6	SOCS4
STAT6	JAK1
STAT6	TYK2
STAT6	STAT5B
STAT6	STAT2
STAT6	STAT4
STAT6	STAT3
STAT6	SOCS6
STAT6	JAK3
STAT6	SOCS3
STAT6	SOCS2
STAT6	JAK2
STAT6	SOCS5
STAT6	STAT5A
STAT6	SOCS1
CISH	SOCS4
CISH	JAK1
CISH	TYK2
CISH	STAT5B
CISH	STAT2
CISH	STAT4
CISH	STAT3
CISH	SOCS6
CISH	JAK3
CISH	SOCS3
CISH	SOCS2
CISH	JAK2
CISH	SOCS5
CISH	STAT5A
CISH	SOCS1
SOCS4	JAK1
SOCS4	TYK2
SOCS4	STAT5B
SOCS4	STAT2
SOCS4	STAT4
SOCS4	STAT3
SOCS4	SOCS6
SOCS4	JAK3
SOCS4	SOCS3
SOCS4	SOCS2
SOCS4	JAK2
SOCS4	SOCS5
SOCS4	STAT5A
SOCS4	SOCS1
JAK1	TYK2
JAK1	STAT5B
JAK1	STAT2
JAK1	STAT4
JAK1	STAT3
JAK1	SOCS6
JAK1	JAK3
JAK1	SOCS3
JAK1	SOCS2
JAK1	JAK2
JAK1	SOCS5
JAK1	STAT5A
JAK1	SOCS1
TYK2	STAT5B
TYK2	STAT2
TYK2	STAT4
TYK2	STAT3
TYK2	SOCS6
TYK2	JAK3
TYK2	SOCS3
TYK2	SOCS2
TYK2	JAK2
TYK2	SOCS5
TYK2	STAT5A
TYK2	SOCS1
STAT5B	STAT2
STAT5B	STAT4
STAT5B	STAT3
STAT5B	SOCS6
STAT5B	JAK3
STAT5B	SOCS3
STAT5B	SOCS2
STAT5B	JAK2
STAT5B	SOCS5
STAT5B	STAT5A
STAT5B	SOCS1
STAT2	STAT4
STAT2	STAT3
STAT2	SOCS6
STAT2	JAK3
STAT2	SOCS3
STAT2	SOCS2
STAT2	JAK2
STAT2	SOCS5
STAT2	STAT5A
STAT2	SOCS1
STAT4	STAT3
STAT4	SOCS6
STAT4	JAK3
STAT4	SOCS3
STAT4	SOCS2
STAT4	JAK2
STAT4	SOCS5
STAT4	STAT5A
STAT4	SOCS1
STAT3	SOCS6
STAT3	JAK3
STAT3	SOCS3
STAT3	SOCS2
STAT3	JAK2
STAT3	SOCS5
STAT3	STAT5A
STAT3	SOCS1
SOCS6	JAK3
SOCS6	SOCS3
SOCS6	SOCS2
SOCS6	JAK2
SOCS6	SOCS5
SOCS6	STAT5A
SOCS6	SOCS1
JAK3	SOCS3
JAK3	SOCS2
JAK3	JAK2
JAK3	SOCS5
JAK3	STAT5A
JAK3	SOCS1
SOCS3	SOCS2
SOCS3	JAK2
SOCS3	SOCS5
SOCS3	STAT5A
SOCS3	SOCS1
SOCS2	JAK2
SOCS2	SOCS5
SOCS2	STAT5A
SOCS2	SOCS1
JAK2	SOCS5
JAK2	STAT5A
JAK2	SOCS1
SOCS5	STAT5A
SOCS5	SOCS1
STAT5A	SOCS1
CREBBP	CISH
CREBBP	SOCS4
CREBBP	JAK1
CREBBP	JAK2
CREBBP	JAK3
CREBBP	TYK2
CREBBP	SOCS1
CREBBP	SOCS2
CREBBP	SOCS3
CREBBP	SOCS6
CREBBP	SOCS5
EP300	CISH
EP300	SOCS4
EP300	JAK1
EP300	JAK2
EP300	JAK3
EP300	TYK2
EP300	SOCS1
EP300	SOCS2
EP300	SOCS3
EP300	SOCS6
EP300	SOCS5
PIAS3	CISH
PIAS3	SOCS4
PIAS3	JAK1
PIAS3	JAK2
PIAS3	JAK3
PIAS3	TYK2
PIAS3	SOCS1
PIAS3	SOCS2
PIAS3	SOCS3
PIAS3	SOCS6
PIAS3	SOCS5
PIAS4	CISH
PIAS4	SOCS4
PIAS4	JAK1
PIAS4	JAK2
PIAS4	JAK3
PIAS4	TYK2
PIAS4	SOCS1
PIAS4	SOCS2
PIAS4	SOCS3
PIAS4	SOCS6
PIAS4	SOCS5
PIAS1	CISH
PIAS1	SOCS4
PIAS1	JAK1
PIAS1	JAK2
PIAS1	JAK3
PIAS1	TYK2
PIAS1	SOCS1
PIAS1	SOCS2
PIAS1	SOCS3
PIAS1	SOCS6
PIAS1	SOCS5
PIAS2	CISH
PIAS2	SOCS4
PIAS2	JAK1
PIAS2	JAK2
PIAS2	JAK3
PIAS2	TYK2
PIAS2	SOCS1
PIAS2	SOCS2
PIAS2	SOCS3
PIAS2	SOCS6
PIAS2	SOCS5
PTPN6	CISH
PTPN6	SOCS4
PTPN6	STAT1
PTPN6	STAT2
PTPN6	STAT3
PTPN6	STAT4
PTPN6	STAT5A
PTPN6	STAT5B
PTPN6	STAT6
PTPN6	SOCS1
PTPN6	SOCS2
PTPN6	SOCS3
PTPN6	SOCS6
PTPN6	SOCS5
STAM2	CISH
STAM2	SOCS4
STAM2	STAT1
STAM2	STAT2
STAM2	STAT3
STAM2	STAT4
STAM2	STAT5A
STAM2	STAT5B
STAM2	STAT6
STAM2	SOCS1
STAM2	SOCS2
STAM2	SOCS3
STAM2	SOCS6
STAM2	SOCS5
STAM	CISH
STAM	SOCS4
STAM	STAT1
STAM	STAT2
STAM	STAT3
STAM	STAT4
STAM	STAT5A
STAM	STAT5B
STAM	STAT6
STAM	SOCS1
STAM	SOCS2
STAM	SOCS3
STAM	SOCS6
STAM	SOCS5
FHL1	CISH
FHL1	SOCS4
FHL1	JAK1
FHL1	JAK2
FHL1	JAK3
FHL1	TYK2
FHL1	SOCS1
FHL1	SOCS2
FHL1	SOCS3
FHL1	SOCS6
FHL1	SOCS5
CSF2RA	CISH
CSF2RA	SOCS4
CSF2RA	STAT1
CSF2RA	STAT2
CSF2RA	STAT3
CSF2RA	STAT4
CSF2RA	STAT5A
CSF2RA	STAT5B
CSF2RA	STAT6
CSF2RA	SOCS1
CSF2RA	SOCS2
CSF2RA	SOCS3
CSF2RA	SOCS6
CSF2RA	SOCS5
CSF2RB	CISH
CSF2RB	SOCS4
CSF2RB	STAT1
CSF2RB	STAT2
CSF2RB	STAT3
CSF2RB	STAT4
CSF2RB	STAT5A
CSF2RB	STAT5B
CSF2RB	STAT6
CSF2RB	SOCS1
CSF2RB	SOCS2
CSF2RB	SOCS3
CSF2RB	SOCS6
CSF2RB	SOCS5
CSF3R	CISH
CSF3R	SOCS4
CSF3R	STAT1
CSF3R	STAT2
CSF3R	STAT3
CSF3R	STAT4
CSF3R	STAT5A
CSF3R	STAT5B
CSF3R	STAT6
CSF3R	SOCS1
CSF3R	SOCS2
CSF3R	SOCS3
CSF3R	SOCS6
CSF3R	SOCS5
IFNLR1	CISH
IFNLR1	SOCS4
IFNLR1	STAT1
IFNLR1	STAT2
IFNLR1	STAT3
IFNLR1	STAT4
IFNLR1	STAT5A
IFNLR1	STAT5B
IFNLR1	STAT6
IFNLR1	SOCS1
IFNLR1	SOCS2
IFNLR1	SOCS3
IFNLR1	SOCS6
IFNLR1	SOCS5
EPOR	CISH
EPOR	SOCS4
EPOR	STAT1
EPOR	STAT2
EPOR	STAT3
EPOR	STAT4
EPOR	STAT5A
EPOR	STAT5B
EPOR	STAT6
EPOR	SOCS1
EPOR	SOCS2
EPOR	SOCS3
EPOR	SOCS6
EPOR	SOCS5
GHR	CISH
GHR	SOCS4
GHR	STAT1
GHR	STAT2
GHR	STAT3
GHR	STAT4
GHR	STAT5A
GHR	STAT5B
GHR	STAT6
GHR	SOCS1
GHR	SOCS2
GHR	SOCS3
GHR	SOCS6
GHR	SOCS5
IFNAR1	CISH
IFNAR1	SOCS4
IFNAR1	STAT1
IFNAR1	STAT2
IFNAR1	STAT3
IFNAR1	STAT4
IFNAR1	STAT5A
IFNAR1	STAT5B
IFNAR1	STAT6
IFNAR1	SOCS1
IFNAR1	SOCS2
IFNAR1	SOCS3
IFNAR1	SOCS6
IFNAR1	SOCS5
IFNAR2	CISH
IFNAR2	SOCS4
IFNAR2	STAT1
IFNAR2	STAT2
IFNAR2	STAT3
IFNAR2	STAT4
IFNAR2	STAT5A
IFNAR2	STAT5B
IFNAR2	STAT6
IFNAR2	SOCS1
IFNAR2	SOCS2
IFNAR2	SOCS3
IFNAR2	SOCS6
IFNAR2	SOCS5
IFNGR1	CISH
IFNGR1	SOCS4
IFNGR1	STAT1
IFNGR1	STAT2
IFNGR1	STAT3
IFNGR1	STAT4
IFNGR1	STAT5A
IFNGR1	STAT5B
IFNGR1	STAT6
IFNGR1	SOCS1
IFNGR1	SOCS2
IFNGR1	SOCS3
IFNGR1	SOCS6
IFNGR1	SOCS5
IFNGR2	CISH
IFNGR2	SOCS4
IFNGR2	STAT1
IFNGR2	STAT2
IFNGR2	STAT3
IFNGR2	STAT4
IFNGR2	STAT5A
IFNGR2	STAT5B
IFNGR2	STAT6
IFNGR2	SOCS1
IFNGR2	SOCS2
IFNGR2	SOCS3
IFNGR2	SOCS6
IFNGR2	SOCS5
IL2RA	CISH
IL2RA	SOCS4
IL2RA	STAT1
IL2RA	STAT2
IL2RA	STAT3
IL2RA	STAT4
IL2RA	STAT5A
IL2RA	STAT5B
IL2RA	STAT6
IL2RA	SOCS1
IL2RA	SOCS2
IL2RA	SOCS3
IL2RA	SOCS6
IL2RA	SOCS5
IL2RB	CISH
IL2RB	SOCS4
IL2RB	STAT1
IL2RB	STAT2
IL2RB	STAT3
IL2RB	STAT4
IL2RB	STAT5A
IL2RB	STAT5B
IL2RB	STAT6
IL2RB	SOCS1
IL2RB	SOCS2
IL2RB	SOCS3
IL2RB	SOCS6
IL2RB	SOCS5
IL2RG	CISH
IL2RG	SOCS4
IL2RG	STAT1
IL2RG	STAT2
IL2RG	STAT3
IL2RG	STAT4
IL2RG	STAT5A
IL2RG	STAT5B
IL2RG	STAT6
IL2RG	SOCS1
IL2RG	SOCS2
IL2RG	SOCS3
IL2RG	SOCS6
IL2RG	SOCS5
IL3RA	CISH
IL3RA	SOCS4
IL3RA	STAT1
IL3RA	STAT2
IL3RA	STAT3
IL3RA	STAT4
IL3RA	STAT5A
IL3RA	STAT5B
IL3RA	STAT6
IL3RA	SOCS1
IL3RA	SOCS2
IL3RA	SOCS3
IL3RA	SOCS6
IL3RA	SOCS5
IL4R	CISH
IL4R	SOCS4
IL4R	STAT1
IL4R	STAT2
IL4R	STAT3
IL4R	STAT4
IL4R	STAT5A
IL4R	STAT5B
IL4R	STAT6
IL4R	SOCS1
IL4R	SOCS2
IL4R	SOCS3
IL4R	SOCS6
IL4R	SOCS5
IL6R	CISH
IL6R	SOCS4
IL6R	STAT1
IL6R	STAT2
IL6R	STAT3
IL6R	STAT4
IL6R	STAT5A
IL6R	STAT5B
IL6R	STAT6
IL6R	SOCS1
IL6R	SOCS2
IL6R	SOCS3
IL6R	SOCS6
IL6R	SOCS5
IL6ST	CISH
IL6ST	SOCS4
IL6ST	STAT1
IL6ST	STAT2
IL6ST	STAT3
IL6ST	STAT4
IL6ST	STAT5A
IL6ST	STAT5B
IL6ST	STAT6
IL6ST	SOCS1
IL6ST	SOCS2
IL6ST	SOCS3
IL6ST	SOCS6
IL6ST	SOCS5
IL7R	CISH
IL7R	SOCS4
IL7R	STAT1
IL7R	STAT2
IL7R	STAT3
IL7R	STAT4
IL7R	STAT5A
IL7R	STAT5B
IL7R	STAT6
IL7R	SOCS1
IL7R	SOCS2
IL7R	SOCS3
IL7R	SOCS6
IL7R	SOCS5
IL10RA	CISH
IL10RA	SOCS4
IL10RA	STAT1
IL10RA	STAT2
IL10RA	STAT3
IL10RA	STAT4
IL10RA	STAT5A
IL10RA	STAT5B
IL10RA	STAT6
IL10RA	SOCS1
IL10RA	SOCS2
IL10RA	SOCS3
IL10RA	SOCS6
IL10RA	SOCS5
IL11RA	CISH
IL11RA	SOCS4
IL11RA	STAT1
IL11RA	STAT2
IL11RA	STAT3
IL11RA	STAT4
IL11RA	STAT5A
IL11RA	STAT5B
IL11RA	STAT6
IL11RA	SOCS1
IL11RA	SOCS2
IL11RA	SOCS3
IL11RA	SOCS6
IL11RA	SOCS5
IL12RB1	CISH
IL12RB1	SOCS4
IL12RB1	STAT1
IL12RB1	STAT2
IL12RB1	STAT3
IL12RB1	STAT4
IL12RB1	STAT5A
IL12RB1	STAT5B
IL12RB1	STAT6
IL12RB1	SOCS1
IL12RB1	SOCS2
IL12RB1	SOCS3
IL12RB1	SOCS6
IL12RB1	SOCS5
IL12RB2	CISH
IL12RB2	SOCS4
IL12RB2	STAT1
IL12RB2	STAT2
IL12RB2	STAT3
IL12RB2	STAT4
IL12RB2	STAT5A
IL12RB2	STAT5B
IL12RB2	STAT6
IL12RB2	SOCS1
IL12RB2	SOCS2
IL12RB2	SOCS3
IL12RB2	SOCS6
IL12RB2	SOCS5
IL13RA1	CISH
IL13RA1	SOCS4
IL13RA1	STAT1
IL13RA1	STAT2
IL13RA1	STAT3
IL13RA1	STAT4
IL13RA1	STAT5A
IL13RA1	STAT5B
IL13RA1	STAT6
IL13RA1	SOCS1
IL13RA1	SOCS2
IL13RA1	SOCS3
IL13RA1	SOCS6
IL13RA1	SOCS5
IL15RA	CISH
IL15RA	SOCS4
IL15RA	STAT1
IL15RA	STAT2
IL15RA	STAT3
IL15RA	STAT4
IL15RA	STAT5A
IL15RA	STAT5B
IL15RA	STAT6
IL15RA	SOCS1
IL15RA	SOCS2
IL15RA	SOCS3
IL15RA	SOCS6
IL15RA	SOCS5
LEPR	CISH
LEPR	SOCS4
LEPR	STAT1
LEPR	STAT2
LEPR	STAT3
LEPR	STAT4
LEPR	STAT5A
LEPR	STAT5B
LEPR	STAT6
LEPR	SOCS1
LEPR	SOCS2
LEPR	SOCS3
LEPR	SOCS6
LEPR	SOCS5
LIFR	CISH
LIFR	SOCS4
LIFR	STAT1
LIFR	STAT2
LIFR	STAT3
LIFR	STAT4
LIFR	STAT5A
LIFR	STAT5B
LIFR	STAT6
LIFR	SOCS1
LIFR	SOCS2
LIFR	SOCS3
LIFR	SOCS6
LIFR	SOCS5
IL21R	CISH
IL21R	SOCS4
IL21R	STAT1
IL21R	STAT2
IL21R	STAT3
IL21R	STAT4
IL21R	STAT5A
IL21R	STAT5B
IL21R	STAT6
IL21R	SOCS1
IL21R	SOCS2
IL21R	SOCS3
IL21R	SOCS6
IL21R	SOCS5
IL20RB	CISH
IL20RB	SOCS4
IL20RB	STAT1
IL20RB	STAT2
IL20RB	STAT3
IL20RB	STAT4
IL20RB	STAT5A
IL20RB	STAT5B
IL20RB	STAT6
IL20RB	SOCS1
IL20RB	SOCS2
IL20RB	SOCS3
IL20RB	SOCS6
IL20RB	SOCS5
PRLR	CISH
PRLR	SOCS4
PRLR	STAT1
PRLR	STAT2
PRLR	STAT3
PRLR	STAT4
PRLR	STAT5A
PRLR	STAT5B
PRLR	STAT6
PRLR	SOCS1
PRLR	SOCS2
PRLR	SOCS3
PRLR	SOCS6
PRLR	SOCS5
IL22RA1	CISH
IL22RA1	SOCS4
IL22RA1	STAT1
IL22RA1	STAT2
IL22RA1	STAT3
IL22RA1	STAT4
IL22RA1	STAT5A
IL22RA1	STAT5B
IL22RA1	STAT6
IL22RA1	SOCS1
IL22RA1	SOCS2
IL22RA1	SOCS3
IL22RA1	SOCS6
IL22RA1	SOCS5
OSMR	CISH
OSMR	SOCS4
OSMR	STAT1
OSMR	STAT2
OSMR	STAT3
OSMR	STAT4
OSMR	STAT5A
OSMR	STAT5B
OSMR	STAT6
OSMR	SOCS1
OSMR	SOCS2
OSMR	SOCS3
OSMR	SOCS6
OSMR	SOCS5
IL27RA	CISH
IL27RA	SOCS4
IL27RA	STAT1
IL27RA	STAT2
IL27RA	STAT3
IL27RA	STAT4
IL27RA	STAT5A
IL27RA	STAT5B
IL27RA	STAT6
IL27RA	SOCS1
IL27RA	SOCS2
IL27RA	SOCS3
IL27RA	SOCS6
IL27RA	SOCS5
PTPN2	CISH
PTPN2	SOCS4
PTPN2	SOCS1
PTPN2	SOCS2
PTPN2	SOCS3
PTPN2	SOCS6
PTPN2	SOCS5

## Sheet: 7_arcs
from	to
AKT3	MTOR
AKT1	MTOR
AKT2	MTOR
PIK3R5	AKT3
PIK3R5	AKT1
PIK3R5	AKT2
PIK3CA	AKT3
PIK3CA	AKT1
PIK3CA	AKT2
PIK3CB	AKT3
PIK3CB	AKT1
PIK3CB	AKT2
PIK3CD	AKT3
PIK3CD	AKT1
PIK3CD	AKT2
PIK3CG	AKT3
PIK3CG	AKT1
PIK3CG	AKT2
PIK3R1	AKT3
PIK3R1	AKT1
PIK3R1	AKT2
PIK3R2	AKT3
PIK3R2	AKT1
PIK3R2	AKT2
PIK3R3	AKT3
PIK3R3	AKT1
PIK3R3	AKT2
SOS1	HRAS
SOS2	HRAS
GRB2	SOS1
GRB2	SOS2
CREBBP	STAT1
CREBBP	STAT2
CREBBP	STAT3
CREBBP	STAT4
CREBBP	STAT5A
CREBBP	STAT5B
CREBBP	STAT6
EP300	STAT1
EP300	STAT2
EP300	STAT3
EP300	STAT4
EP300	STAT5A
EP300	STAT5B
EP300	STAT6
STAT1	BCL2
STAT1	BCL2L1
STAT1	MYC
STAT1	CDKN1A
STAT1	AOX1
STAT1	MCL1
STAT1	PIM1
STAT1	CCND1
STAT1	CCND2
STAT1	CCND3
STAT2	BCL2
STAT2	BCL2L1
STAT2	MYC
STAT2	CDKN1A
STAT2	AOX1
STAT2	MCL1
STAT2	PIM1
STAT2	CCND1
STAT2	CCND2
STAT2	CCND3
STAT3	BCL2
STAT3	BCL2L1
STAT3	MYC
STAT3	CDKN1A
STAT3	AOX1
STAT3	MCL1
STAT3	PIM1
STAT3	CCND1
STAT3	CCND2
STAT3	CCND3
STAT4	BCL2
STAT4	BCL2L1
STAT4	MYC
STAT4	CDKN1A
STAT4	AOX1
STAT4	MCL1
STAT4	PIM1
STAT4	CCND1
STAT4	CCND2
STAT4	CCND3
STAT5A	BCL2
STAT5A	BCL2L1
STAT5A	MYC
STAT5A	CDKN1A
STAT5A	AOX1
STAT5A	MCL1
STAT5A	PIM1
STAT5A	CCND1
STAT5A	CCND2
STAT5A	CCND3
STAT5B	BCL2
STAT5B	BCL2L1
STAT5B	MYC
STAT5B	CDKN1A
STAT5B	AOX1
STAT5B	MCL1
STAT5B	PIM1
STAT5B	CCND1
STAT5B	CCND2
STAT5B	CCND3
STAT6	BCL2
STAT6	BCL2L1
STAT6	MYC
STAT6	CDKN1A
STAT6	AOX1
STAT6	MCL1
STAT6	PIM1
STAT6	CCND1
STAT6	CCND2
STAT6	CCND3
PIAS3	STAT1
PIAS3	STAT2
PIAS3	STAT3
PIAS3	STAT4
PIAS3	STAT5A
PIAS3	STAT5B
PIAS3	STAT6
PIAS4	STAT1
PIAS4	STAT2
PIAS4	STAT3
PIAS4	STAT4
PIAS4	STAT5A
PIAS4	STAT5B
PIAS4	STAT6
PIAS1	STAT1
PIAS1	STAT2
PIAS1	STAT3
PIAS1	STAT4
PIAS1	STAT5A
PIAS1	STAT5B
PIAS1	STAT6
PIAS2	STAT1
PIAS2	STAT2
PIAS2	STAT3
PIAS2	STAT4
PIAS2	STAT5A
PIAS2	STAT5B
PIAS2	STAT6
PTPN6	JAK1
PTPN6	JAK2
PTPN6	JAK3
PTPN6	TYK2
STAM2	JAK1
STAM2	JAK2
STAM2	JAK3
STAM2	TYK2
STAM	JAK1
STAM	JAK2
STAM	JAK3
STAM	TYK2
JAK1	PTPN11
JAK1	PIK3R5
JAK1	PIK3CA
JAK1	PIK3CB
JAK1	PIK3CD
JAK1	PIK3CG
JAK1	PIK3R1
JAK1	PIK3R2
JAK1	PIK3R3
JAK2	PTPN11
JAK2	PIK3R5
JAK2	PIK3CA
JAK2	PIK3CB
JAK2	PIK3CD
JAK2	PIK3CG
JAK2	PIK3R1
JAK2	PIK3R2
JAK2	PIK3R3
JAK3	PTPN11
JAK3	PIK3R5
JAK3	PIK3CA
JAK3	PIK3CB
JAK3	PIK3CD
JAK3	PIK3CG
JAK3	PIK3R1
JAK3	PIK3R2
JAK3	PIK3R3
TYK2	PTPN11
TYK2	PIK3R5
TYK2	PIK3CA
TYK2	PIK3CB
TYK2	PIK3CD
TYK2	PIK3CG
TYK2	PIK3R1
TYK2	PIK3R2
TYK2	PIK3R3
FHL1	STAT1
FHL1	STAT2
FHL1	STAT3
FHL1	STAT4
FHL1	STAT5A
FHL1	STAT5B
FHL1	STAT6
CSF2RA	JAK1
CSF2RA	JAK2
CSF2RA	JAK3
CSF2RA	TYK2
CSF2RB	JAK1
CSF2RB	JAK2
CSF2RB	JAK3
CSF2RB	TYK2
CSF3R	JAK1
CSF3R	JAK2
CSF3R	JAK3
CSF3R	TYK2
IFNLR1	JAK1
IFNLR1	JAK2
IFNLR1	JAK3
IFNLR1	TYK2
EPOR	JAK1
EPOR	JAK2
EPOR	JAK3
EPOR	TYK2
GHR	JAK1
GHR	JAK2
GHR	JAK3
GHR	TYK2
IFNAR1	JAK1
IFNAR1	JAK2
IFNAR1	JAK3
IFNAR1	TYK2
IFNAR2	JAK1
IFNAR2	JAK2
IFNAR2	JAK3
IFNAR2	TYK2
IFNGR1	JAK1
IFNGR1	JAK2
IFNGR1	JAK3
IFNGR1	TYK2
IFNGR2	JAK1
IFNGR2	JAK2
IFNGR2	JAK3
IFNGR2	TYK2
IL2RA	JAK1
IL2RA	JAK2
IL2RA	JAK3
IL2RA	TYK2
IL2RB	JAK1
IL2RB	JAK2
IL2RB	JAK3
IL2RB	TYK2
IL2RG	JAK1
IL2RG	JAK2
IL2RG	JAK3
IL2RG	TYK2
IL3RA	JAK1
IL3RA	JAK2
IL3RA	JAK3
IL3RA	TYK2
IL4R	JAK1
IL4R	JAK2
IL4R	JAK3
IL4R	TYK2
IL6R	JAK1
IL6R	JAK2
IL6R	JAK3
IL6R	TYK2
IL6ST	JAK1
IL6ST	JAK2
IL6ST	JAK3
IL6ST	TYK2
IL7R	JAK1
IL7R	JAK2
IL7R	JAK3
IL7R	TYK2
IL10RA	JAK1
IL10RA	JAK2
IL10RA	JAK3
IL10RA	TYK2
IL11RA	JAK1
IL11RA	JAK2
IL11RA	JAK3
IL11RA	TYK2
IL12RB1	JAK1
IL12RB1	JAK2
IL12RB1	JAK3
IL12RB1	TYK2
IL12RB2	JAK1
IL12RB2	JAK2
IL12RB2	JAK3
IL12RB2	TYK2
IL13RA1	JAK1
IL13RA1	JAK2
IL13RA1	JAK3
IL13RA1	TYK2
IL15RA	JAK1
IL15RA	JAK2
IL15RA	JAK3
IL15RA	TYK2
LEPR	JAK1
LEPR	JAK2
LEPR	JAK3
LEPR	TYK2
LIFR	JAK1
LIFR	JAK2
LIFR	JAK3
LIFR	TYK2
IL21R	JAK1
IL21R	JAK2
IL21R	JAK3
IL21R	TYK2
IL20RB	JAK1
IL20RB	JAK2
IL20RB	JAK3
IL20RB	TYK2
PRLR	JAK1
PRLR	JAK2
PRLR	JAK3
PRLR	TYK2
IL22RA1	JAK1
IL22RA1	JAK2
IL22RA1	JAK3
IL22RA1	TYK2
OSMR	JAK1
OSMR	JAK2
OSMR	JAK3
OSMR	TYK2
IL27RA	JAK1
IL27RA	JAK2
IL27RA	JAK3
IL27RA	TYK2
PTPN2	JAK1
PTPN2	JAK2
PTPN2	JAK3
PTPN2	TYK2
PTPN2	STAT1
PTPN2	STAT2
PTPN2	STAT3
PTPN2	STAT4
PTPN2	STAT5A
PTPN2	STAT5B
PTPN2	STAT6
PTPN11	SOS1
PTPN11	SOS2
HRAS	RAF1
IL7	CSF2RA
IL7	CSF2RB
IL7	CSF3R
IL7	IFNLR1
IL7	EPOR
IL7	GHR
IL7	IFNAR1
IL7	IFNAR2
IL7	IFNGR1
IL7	IFNGR2
IL7	IL2RA
IL7	IL2RB
IL7	IL2RG
IL7	IL3RA
IL7	IL4R
IL7	IL6R
IL7	IL6ST
IL7	IL7R
IL7	IL10RA
IL7	IL11RA
IL7	IL12RB1
IL7	IL12RB2
IL7	IL13RA1
IL7	IL15RA
IL7	LEPR
IL7	LIFR
IL7	IL21R
IL7	IL20RB
IL7	PRLR
IL7	IL22RA1
IL7	OSMR
IL7	IL27RA
IL15	CSF2RA
IL15	CSF2RB
IL15	CSF3R
IL15	IFNLR1
IL15	EPOR
IL15	GHR
IL15	IFNAR1
IL15	IFNAR2
IL15	IFNGR1
IL15	IFNGR2
IL15	IL2RA
IL15	IL2RB
IL15	IL2RG
IL15	IL3RA
IL15	IL4R
IL15	IL6R
IL15	IL6ST
IL15	IL7R
IL15	IL10RA
IL15	IL11RA
IL15	IL12RB1
IL15	IL12RB2
IL15	IL13RA1
IL15	IL15RA
IL15	LEPR
IL15	LIFR
IL15	IL21R
IL15	IL20RB
IL15	PRLR
IL15	IL22RA1
IL15	OSMR
IL15	IL27RA
LIF	CSF2RA
LIF	CSF2RB
LIF	CSF3R
LIF	IFNLR1
LIF	EPOR
LIF	GHR
LIF	IFNAR1
LIF	IFNAR2
LIF	IFNGR1
LIF	IFNGR2
LIF	IL2RA
LIF	IL2RB
LIF	IL2RG
LIF	IL3RA
LIF	IL4R
LIF	IL6R
LIF	IL6ST
LIF	IL7R
LIF	IL10RA
LIF	IL11RA
LIF	IL12RB1
LIF	IL12RB2
LIF	IL13RA1
LIF	IL15RA
LIF	LEPR
LIF	LIFR
LIF	IL21R
LIF	IL20RB
LIF	PRLR
LIF	IL22RA1
LIF	OSMR
LIF	IL27RA
THPO	CSF2RA
THPO	CSF2RB
THPO	CSF3R
THPO	IFNLR1
THPO	EPOR
THPO	GHR
THPO	IFNAR1
THPO	IFNAR2
THPO	IFNGR1
THPO	IFNGR2
THPO	IL2RA
THPO	IL2RB
THPO	IL2RG
THPO	IL3RA
THPO	IL4R
THPO	IL6R
THPO	IL6ST
THPO	IL7R
THPO	IL10RA
THPO	IL11RA
THPO	IL12RB1
THPO	IL12RB2
THPO	IL13RA1
THPO	IL15RA
THPO	LEPR
THPO	LIFR
THPO	IL21R
THPO	IL20RB
THPO	PRLR
THPO	IL22RA1
THPO	OSMR
THPO	IL27RA
STAT5B	STAT5A
STAT5B	SOCS6
STAT5B	STAT6
STAT5B	SOCS5
STAT5B	STAT4
STAT5B	JAK2
STAT5B	STAT3
STAT5B	SOCS4
STAT5B	JAK1
STAT5B	STAT2
STAT5B	STAT1
STAT5B	SOCS1
STAT5B	JAK3
STAT5B	TYK2
STAT5B	CISH
STAT5B	SOCS2
STAT5B	SOCS3
STAT5A	SOCS6
STAT5A	STAT6
STAT5A	SOCS5
STAT5A	STAT4
STAT5A	JAK2
STAT5A	STAT3
STAT5A	SOCS4
STAT5A	JAK1
STAT5A	STAT2
STAT5A	STAT1
STAT5A	SOCS1
STAT5A	JAK3
STAT5A	TYK2
STAT5A	CISH
STAT5A	SOCS2
STAT5A	SOCS3
SOCS6	STAT6
SOCS6	SOCS5
SOCS6	STAT4
SOCS6	JAK2
SOCS6	STAT3
SOCS6	SOCS4
SOCS6	JAK1
SOCS6	STAT2
SOCS6	STAT1
SOCS6	SOCS1
SOCS6	JAK3
SOCS6	TYK2
SOCS6	CISH
SOCS6	SOCS2
SOCS6	SOCS3
STAT6	SOCS5
STAT6	STAT4
STAT6	JAK2
STAT6	STAT3
STAT6	SOCS4
STAT6	JAK1
STAT6	STAT2
STAT6	STAT1
STAT6	SOCS1
STAT6	JAK3
STAT6	TYK2
STAT6	CISH
STAT6	SOCS2
STAT6	SOCS3
SOCS5	STAT4
SOCS5	JAK2
SOCS5	STAT3
SOCS5	SOCS4
SOCS5	JAK1
SOCS5	STAT2
SOCS5	STAT1
SOCS5	SOCS1
SOCS5	JAK3
SOCS5	TYK2
SOCS5	CISH
SOCS5	SOCS2
SOCS5	SOCS3
STAT4	JAK2
STAT4	STAT3
STAT4	SOCS4
STAT4	JAK1
STAT4	STAT2
STAT4	STAT1
STAT4	SOCS1
STAT4	JAK3
STAT4	TYK2
STAT4	CISH
STAT4	SOCS2
STAT4	SOCS3
JAK2	STAT3
JAK2	SOCS4
JAK2	JAK1
JAK2	STAT2
JAK2	STAT1
JAK2	SOCS1
JAK2	JAK3
JAK2	TYK2
JAK2	CISH
JAK2	SOCS2
JAK2	SOCS3
STAT3	SOCS4
STAT3	JAK1
STAT3	STAT2
STAT3	STAT1
STAT3	SOCS1
STAT3	JAK3
STAT3	TYK2
STAT3	CISH
STAT3	SOCS2
STAT3	SOCS3
SOCS4	JAK1
SOCS4	STAT2
SOCS4	STAT1
SOCS4	SOCS1
SOCS4	JAK3
SOCS4	TYK2
SOCS4	CISH
SOCS4	SOCS2
SOCS4	SOCS3
JAK1	STAT2
JAK1	STAT1
JAK1	SOCS1
JAK1	JAK3
JAK1	TYK2
JAK1	CISH
JAK1	SOCS2
JAK1	SOCS3
STAT2	STAT1
STAT2	SOCS1
STAT2	JAK3
STAT2	TYK2
STAT2	CISH
STAT2	SOCS2
STAT2	SOCS3
STAT1	SOCS1
STAT1	JAK3
STAT1	TYK2
STAT1	CISH
STAT1	SOCS2
STAT1	SOCS3
SOCS1	JAK3
SOCS1	TYK2
SOCS1	CISH
SOCS1	SOCS2
SOCS1	SOCS3
JAK3	TYK2
JAK3	CISH
JAK3	SOCS2
JAK3	SOCS3
TYK2	CISH
TYK2	SOCS2
TYK2	SOCS3
CISH	SOCS2
CISH	SOCS3
SOCS2	SOCS3
CREBBP	CISH
CREBBP	SOCS4
CREBBP	JAK1
CREBBP	JAK2
CREBBP	JAK3
CREBBP	TYK2
CREBBP	SOCS1
CREBBP	SOCS2
CREBBP	SOCS3
CREBBP	SOCS6
CREBBP	SOCS5
EP300	CISH
EP300	SOCS4
EP300	JAK1
EP300	JAK2
EP300	JAK3
EP300	TYK2
EP300	SOCS1
EP300	SOCS2
EP300	SOCS3
EP300	SOCS6
EP300	SOCS5
PIAS3	CISH
PIAS3	SOCS4
PIAS3	JAK1
PIAS3	JAK2
PIAS3	JAK3
PIAS3	TYK2
PIAS3	SOCS1
PIAS3	SOCS2
PIAS3	SOCS3
PIAS3	SOCS6
PIAS3	SOCS5
PIAS4	CISH
PIAS4	SOCS4
PIAS4	JAK1
PIAS4	JAK2
PIAS4	JAK3
PIAS4	TYK2
PIAS4	SOCS1
PIAS4	SOCS2
PIAS4	SOCS3
PIAS4	SOCS6
PIAS4	SOCS5
PIAS1	CISH
PIAS1	SOCS4
PIAS1	JAK1
PIAS1	JAK2
PIAS1	JAK3
PIAS1	TYK2
PIAS1	SOCS1
PIAS1	SOCS2
PIAS1	SOCS3
PIAS1	SOCS6
PIAS1	SOCS5
PIAS2	CISH
PIAS2	SOCS4
PIAS2	JAK1
PIAS2	JAK2
PIAS2	JAK3
PIAS2	TYK2
PIAS2	SOCS1
PIAS2	SOCS2
PIAS2	SOCS3
PIAS2	SOCS6
PIAS2	SOCS5
PTPN6	CISH
PTPN6	SOCS4
PTPN6	STAT1
PTPN6	STAT2
PTPN6	STAT3
PTPN6	STAT4
PTPN6	STAT5A
PTPN6	STAT5B
PTPN6	STAT6
PTPN6	SOCS1
PTPN6	SOCS2
PTPN6	SOCS3
PTPN6	SOCS6
PTPN6	SOCS5
STAM2	CISH
STAM2	SOCS4
STAM2	STAT1
STAM2	STAT2
STAM2	STAT3
STAM2	STAT4
STAM2	STAT5A
STAM2	STAT5B
STAM2	STAT6
STAM2	SOCS1
STAM2	SOCS2
STAM2	SOCS3
STAM2	SOCS6
STAM2	SOCS5
STAM	CISH
STAM	SOCS4
STAM	STAT1
STAM	STAT2
STAM	STAT3
STAM	STAT4
STAM	STAT5A
STAM	STAT5B
STAM	STAT6
STAM	SOCS1
STAM	SOCS2
STAM	SOCS3
STAM	SOCS6
STAM	SOCS5
FHL1	CISH
FHL1	SOCS4
FHL1	JAK1
FHL1	JAK2
FHL1	JAK3
FHL1	TYK2
FHL1	SOCS1
FHL1	SOCS2
FHL1	SOCS3
FHL1	SOCS6
FHL1	SOCS5
CSF2RA	CISH
CSF2RA	SOCS4
CSF2RA	STAT1
CSF2RA	STAT2
CSF2RA	STAT3
CSF2RA	STAT4
CSF2RA	STAT5A
CSF2RA	STAT5B
CSF2RA	STAT6
CSF2RA	SOCS1
CSF2RA	SOCS2
CSF2RA	SOCS3
CSF2RA	SOCS6
CSF2RA	SOCS5
CSF2RB	CISH
CSF2RB	SOCS4
CSF2RB	STAT1
CSF2RB	STAT2
CSF2RB	STAT3
CSF2RB	STAT4
CSF2RB	STAT5A
CSF2RB	STAT5B
CSF2RB	STAT6
CSF2RB	SOCS1
CSF2RB	SOCS2
CSF2RB	SOCS3
CSF2RB	SOCS6
CSF2RB	SOCS5
CSF3R	CISH
CSF3R	SOCS4
CSF3R	STAT1
CSF3R	STAT2
CSF3R	STAT3
CSF3R	STAT4
CSF3R	STAT5A
CSF3R	STAT5B
CSF3R	STAT6
CSF3R	SOCS1
CSF3R	SOCS2
CSF3R	SOCS3
CSF3R	SOCS6
CSF3R	SOCS5
IFNLR1	CISH
IFNLR1	SOCS4
IFNLR1	STAT1
IFNLR1	STAT2
IFNLR1	STAT3
IFNLR1	STAT4
IFNLR1	STAT5A
IFNLR1	STAT5B
IFNLR1	STAT6
IFNLR1	SOCS1
IFNLR1	SOCS2
IFNLR1	SOCS3
IFNLR1	SOCS6
IFNLR1	SOCS5
EPOR	CISH
EPOR	SOCS4
EPOR	STAT1
EPOR	STAT2
EPOR	STAT3
EPOR	STAT4
EPOR	STAT5A
EPOR	STAT5B
EPOR	STAT6
EPOR	SOCS1
EPOR	SOCS2
EPOR	SOCS3
EPOR	SOCS6
EPOR	SOCS5
GHR	CISH
GHR	SOCS4
GHR	STAT1
GHR	STAT2
GHR	STAT3
GHR	STAT4
GHR	STAT5A
GHR	STAT5B
GHR	STAT6
GHR	SOCS1
GHR	SOCS2
GHR	SOCS3
GHR	SOCS6
GHR	SOCS5
IFNAR1	CISH
IFNAR1	SOCS4
IFNAR1	STAT1
IFNAR1	STAT2
IFNAR1	STAT3
IFNAR1	STAT4
IFNAR1	STAT5A
IFNAR1	STAT5B
IFNAR1	STAT6
IFNAR1	SOCS1
IFNAR1	SOCS2
IFNAR1	SOCS3
IFNAR1	SOCS6
IFNAR1	SOCS5
IFNAR2	CISH
IFNAR2	SOCS4
IFNAR2	STAT1
IFNAR2	STAT2
IFNAR2	STAT3
IFNAR2	STAT4
IFNAR2	STAT5A
IFNAR2	STAT5B
IFNAR2	STAT6
IFNAR2	SOCS1
IFNAR2	SOCS2
IFNAR2	SOCS3
IFNAR2	SOCS6
IFNAR2	SOCS5
IFNGR1	CISH
IFNGR1	SOCS4
IFNGR1	STAT1
IFNGR1	STAT2
IFNGR1	STAT3
IFNGR1	STAT4
IFNGR1	STAT5A
IFNGR1	STAT5B
IFNGR1	STAT6
IFNGR1	SOCS1
IFNGR1	SOCS2
IFNGR1	SOCS3
IFNGR1	SOCS6
IFNGR1	SOCS5
IFNGR2	CISH
IFNGR2	SOCS4
IFNGR2	STAT1
IFNGR2	STAT2
IFNGR2	STAT3
IFNGR2	STAT4
IFNGR2	STAT5A
IFNGR2	STAT5B
IFNGR2	STAT6
IFNGR2	SOCS1
IFNGR2	SOCS2
IFNGR2	SOCS3
IFNGR2	SOCS6
IFNGR2	SOCS5
IL2RA	CISH
IL2RA	SOCS4
IL2RA	STAT1
IL2RA	STAT2
IL2RA	STAT3
IL2RA	STAT4
IL2RA	STAT5A
IL2RA	STAT5B
IL2RA	STAT6
IL2RA	SOCS1
IL2RA	SOCS2
IL2RA	SOCS3
IL2RA	SOCS6
IL2RA	SOCS5
IL2RB	CISH
IL2RB	SOCS4
IL2RB	STAT1
IL2RB	STAT2
IL2RB	STAT3
IL2RB	STAT4
IL2RB	STAT5A
IL2RB	STAT5B
IL2RB	STAT6
IL2RB	SOCS1
IL2RB	SOCS2
IL2RB	SOCS3
IL2RB	SOCS6
IL2RB	SOCS5
IL2RG	CISH
IL2RG	SOCS4
IL2RG	STAT1
IL2RG	STAT2
IL2RG	STAT3
IL2RG	STAT4
IL2RG	STAT5A
IL2RG	STAT5B
IL2RG	STAT6
IL2RG	SOCS1
IL2RG	SOCS2
IL2RG	SOCS3
IL2RG	SOCS6
IL2RG	SOCS5
IL3RA	CISH
IL3RA	SOCS4
IL3RA	STAT1
IL3RA	STAT2
IL3RA	STAT3
IL3RA	STAT4
IL3RA	STAT5A
IL3RA	STAT5B
IL3RA	STAT6
IL3RA	SOCS1
IL3RA	SOCS2
IL3RA	SOCS3
IL3RA	SOCS6
IL3RA	SOCS5
IL4R	CISH
IL4R	SOCS4
IL4R	STAT1
IL4R	STAT2
IL4R	STAT3
IL4R	STAT4
IL4R	STAT5A
IL4R	STAT5B
IL4R	STAT6
IL4R	SOCS1
IL4R	SOCS2
IL4R	SOCS3
IL4R	SOCS6
IL4R	SOCS5
IL6R	CISH
IL6R	SOCS4
IL6R	STAT1
IL6R	STAT2
IL6R	STAT3
IL6R	STAT4
IL6R	STAT5A
IL6R	STAT5B
IL6R	STAT6
IL6R	SOCS1
IL6R	SOCS2
IL6R	SOCS3
IL6R	SOCS6
IL6R	SOCS5
IL6ST	CISH
IL6ST	SOCS4
IL6ST	STAT1
IL6ST	STAT2
IL6ST	STAT3
IL6ST	STAT4
IL6ST	STAT5A
IL6ST	STAT5B
IL6ST	STAT6
IL6ST	SOCS1
IL6ST	SOCS2
IL6ST	SOCS3
IL6ST	SOCS6
IL6ST	SOCS5
IL7R	CISH
IL7R	SOCS4
IL7R	STAT1
IL7R	STAT2
IL7R	STAT3
IL7R	STAT4
IL7R	STAT5A
IL7R	STAT5B
IL7R	STAT6
IL7R	SOCS1
IL7R	SOCS2
IL7R	SOCS3
IL7R	SOCS6
IL7R	SOCS5
IL10RA	CISH
IL10RA	SOCS4
IL10RA	STAT1
IL10RA	STAT2
IL10RA	STAT3
IL10RA	STAT4
IL10RA	STAT5A
IL10RA	STAT5B
IL10RA	STAT6
IL10RA	SOCS1
IL10RA	SOCS2
IL10RA	SOCS3
IL10RA	SOCS6
IL10RA	SOCS5
IL11RA	CISH
IL11RA	SOCS4
IL11RA	STAT1
IL11RA	STAT2
IL11RA	STAT3
IL11RA	STAT4
IL11RA	STAT5A
IL11RA	STAT5B
IL11RA	STAT6
IL11RA	SOCS1
IL11RA	SOCS2
IL11RA	SOCS3
IL11RA	SOCS6
IL11RA	SOCS5
IL12RB1	CISH
IL12RB1	SOCS4
IL12RB1	STAT1
IL12RB1	STAT2
IL12RB1	STAT3
IL12RB1	STAT4
IL12RB1	STAT5A
IL12RB1	STAT5B
IL12RB1	STAT6
IL12RB1	SOCS1
IL12RB1	SOCS2
IL12RB1	SOCS3
IL12RB1	SOCS6
IL12RB1	SOCS5
IL12RB2	CISH
IL12RB2	SOCS4
IL12RB2	STAT1
IL12RB2	STAT2
IL12RB2	STAT3
IL12RB2	STAT4
IL12RB2	STAT5A
IL12RB2	STAT5B
IL12RB2	STAT6
IL12RB2	SOCS1
IL12RB2	SOCS2
IL12RB2	SOCS3
IL12RB2	SOCS6
IL12RB2	SOCS5
IL13RA1	CISH
IL13RA1	SOCS4
IL13RA1	STAT1
IL13RA1	STAT2
IL13RA1	STAT3
IL13RA1	STAT4
IL13RA1	STAT5A
IL13RA1	STAT5B
IL13RA1	STAT6
IL13RA1	SOCS1
IL13RA1	SOCS2
IL13RA1	SOCS3
IL13RA1	SOCS6
IL13RA1	SOCS5
IL15RA	CISH
IL15RA	SOCS4
IL15RA	STAT1
IL15RA	STAT2
IL15RA	STAT3
IL15RA	STAT4
IL15RA	STAT5A
IL15RA	STAT5B
IL15RA	STAT6
IL15RA	SOCS1
IL15RA	SOCS2
IL15RA	SOCS3
IL15RA	SOCS6
IL15RA	SOCS5
LEPR	CISH
LEPR	SOCS4
LEPR	STAT1
LEPR	STAT2
LEPR	STAT3
LEPR	STAT4
LEPR	STAT5A
LEPR	STAT5B
LEPR	STAT6
LEPR	SOCS1
LEPR	SOCS2
LEPR	SOCS3
LEPR	SOCS6
LEPR	SOCS5
LIFR	CISH
LIFR	SOCS4
LIFR	STAT1
LIFR	STAT2
LIFR	STAT3
LIFR	STAT4
LIFR	STAT5A
LIFR	STAT5B
LIFR	STAT6
LIFR	SOCS1
LIFR	SOCS2
LIFR	SOCS3
LIFR	SOCS6
LIFR	SOCS5
IL21R	CISH
IL21R	SOCS4
IL21R	STAT1
IL21R	STAT2
IL21R	STAT3
IL21R	STAT4
IL21R	STAT5A
IL21R	STAT5B
IL21R	STAT6
IL21R	SOCS1
IL21R	SOCS2
IL21R	SOCS3
IL21R	SOCS6
IL21R	SOCS5
IL20RB	CISH
IL20RB	SOCS4
IL20RB	STAT1
IL20RB	STAT2
IL20RB	STAT3
IL20RB	STAT4
IL20RB	STAT5A
IL20RB	STAT5B
IL20RB	STAT6
IL20RB	SOCS1
IL20RB	SOCS2
IL20RB	SOCS3
IL20RB	SOCS6
IL20RB	SOCS5
PRLR	CISH
PRLR	SOCS4
PRLR	STAT1
PRLR	STAT2
PRLR	STAT3
PRLR	STAT4
PRLR	STAT5A
PRLR	STAT5B
PRLR	STAT6
PRLR	SOCS1
PRLR	SOCS2
PRLR	SOCS3
PRLR	SOCS6
PRLR	SOCS5
IL22RA1	CISH
IL22RA1	SOCS4
IL22RA1	STAT1
IL22RA1	STAT2
IL22RA1	STAT3
IL22RA1	STAT4
IL22RA1	STAT5A
IL22RA1	STAT5B
IL22RA1	STAT6
IL22RA1	SOCS1
IL22RA1	SOCS2
IL22RA1	SOCS3
IL22RA1	SOCS6
IL22RA1	SOCS5
OSMR	CISH
OSMR	SOCS4
OSMR	STAT1
OSMR	STAT2
OSMR	STAT3
OSMR	STAT4
OSMR	STAT5A
OSMR	STAT5B
OSMR	STAT6
OSMR	SOCS1
OSMR	SOCS2
OSMR	SOCS3
OSMR	SOCS6
OSMR	SOCS5
IL27RA	CISH
IL27RA	SOCS4
IL27RA	STAT1
IL27RA	STAT2
IL27RA	STAT3
IL27RA	STAT4
IL27RA	STAT5A
IL27RA	STAT5B
IL27RA	STAT6
IL27RA	SOCS1
IL27RA	SOCS2
IL27RA	SOCS3
IL27RA	SOCS6
IL27RA	SOCS5
PTPN2	CISH
PTPN2	SOCS4
PTPN2	SOCS1
PTPN2	SOCS2
PTPN2	SOCS3
PTPN2	SOCS6
PTPN2	SOCS5

## Sheet: 8_arcs
from	to
AKT3	MTOR
AKT1	MTOR
AKT2	MTOR
PIK3R5	AKT3
PIK3R5	AKT1
PIK3R5	AKT2
PIK3CA	AKT3
PIK3CA	AKT1
PIK3CA	AKT2
PIK3CB	AKT3
PIK3CB	AKT1
PIK3CB	AKT2
PIK3CD	AKT3
PIK3CD	AKT1
PIK3CD	AKT2
PIK3CG	AKT3
PIK3CG	AKT1
PIK3CG	AKT2
PIK3R1	AKT3
PIK3R1	AKT1
PIK3R1	AKT2
PIK3R2	AKT3
PIK3R2	AKT1
PIK3R2	AKT2
PIK3R3	AKT3
PIK3R3	AKT1
PIK3R3	AKT2
SOS1	HRAS
SOS2	HRAS
GRB2	SOS1
GRB2	SOS2
CREBBP	STAT1
CREBBP	STAT2
CREBBP	STAT3
CREBBP	STAT4
CREBBP	STAT5A
CREBBP	STAT5B
CREBBP	STAT6
EP300	STAT1
EP300	STAT2
EP300	STAT3
EP300	STAT4
EP300	STAT5A
EP300	STAT5B
EP300	STAT6
STAT1	BCL2
STAT1	BCL2L1
STAT1	MYC
STAT1	CDKN1A
STAT1	AOX1
STAT1	MCL1
STAT1	PIM1
STAT1	CCND1
STAT1	CCND2
STAT1	CCND3
STAT2	BCL2
STAT2	BCL2L1
STAT2	MYC
STAT2	CDKN1A
STAT2	AOX1
STAT2	MCL1
STAT2	PIM1
STAT2	CCND1
STAT2	CCND2
STAT2	CCND3
STAT3	BCL2
STAT3	BCL2L1
STAT3	MYC
STAT3	CDKN1A
STAT3	AOX1
STAT3	MCL1
STAT3	PIM1
STAT3	CCND1
STAT3	CCND2
STAT3	CCND3
STAT4	BCL2
STAT4	BCL2L1
STAT4	MYC
STAT4	CDKN1A
STAT4	AOX1
STAT4	MCL1
STAT4	PIM1
STAT4	CCND1
STAT4	CCND2
STAT4	CCND3
STAT5A	BCL2
STAT5A	BCL2L1
STAT5A	MYC
STAT5A	CDKN1A
STAT5A	AOX1
STAT5A	MCL1
STAT5A	PIM1
STAT5A	CCND1
STAT5A	CCND2
STAT5A	CCND3
STAT5B	BCL2
STAT5B	BCL2L1
STAT5B	MYC
STAT5B	CDKN1A
STAT5B	AOX1
STAT5B	MCL1
STAT5B	PIM1
STAT5B	CCND1
STAT5B	CCND2
STAT5B	CCND3
STAT6	BCL2
STAT6	BCL2L1
STAT6	MYC
STAT6	CDKN1A
STAT6	AOX1
STAT6	MCL1
STAT6	PIM1
STAT6	CCND1
STAT6	CCND2
STAT6	CCND3
PIAS3	STAT1
PIAS3	STAT2
PIAS3	STAT3
PIAS3	STAT4
PIAS3	STAT5A
PIAS3	STAT5B
PIAS3	STAT6
PIAS4	STAT1
PIAS4	STAT2
PIAS4	STAT3
PIAS4	STAT4
PIAS4	STAT5A
PIAS4	STAT5B
PIAS4	STAT6
PIAS1	STAT1
PIAS1	STAT2
PIAS1	STAT3
PIAS1	STAT4
PIAS1	STAT5A
PIAS1	STAT5B
PIAS1	STAT6
PIAS2	STAT1
PIAS2	STAT2
PIAS2	STAT3
PIAS2	STAT4
PIAS2	STAT5A
PIAS2	STAT5B
PIAS2	STAT6
PTPN6	JAK1
PTPN6	JAK2
PTPN6	JAK3
PTPN6	TYK2
STAM2	JAK1
STAM2	JAK2
STAM2	JAK3
STAM2	TYK2
STAM	JAK1
STAM	JAK2
STAM	JAK3
STAM	TYK2
JAK1	PTPN11
JAK1	PIK3R5
JAK1	PIK3CA
JAK1	PIK3CB
JAK1	PIK3CD
JAK1	PIK3CG
JAK1	PIK3R1
JAK1	PIK3R2
JAK1	PIK3R3
JAK2	PTPN11
JAK2	PIK3R5
JAK2	PIK3CA
JAK2	PIK3CB
JAK2	PIK3CD
JAK2	PIK3CG
JAK2	PIK3R1
JAK2	PIK3R2
JAK2	PIK3R3
JAK3	PTPN11
JAK3	PIK3R5
JAK3	PIK3CA
JAK3	PIK3CB
JAK3	PIK3CD
JAK3	PIK3CG
JAK3	PIK3R1
JAK3	PIK3R2
JAK3	PIK3R3
TYK2	PTPN11
TYK2	PIK3R5
TYK2	PIK3CA
TYK2	PIK3CB
TYK2	PIK3CD
TYK2	PIK3CG
TYK2	PIK3R1
TYK2	PIK3R2
TYK2	PIK3R3
FHL1	STAT1
FHL1	STAT2
FHL1	STAT3
FHL1	STAT4
FHL1	STAT5A
FHL1	STAT5B
FHL1	STAT6
CSF2RA	JAK1
CSF2RA	JAK2
CSF2RA	JAK3
CSF2RA	TYK2
CSF2RB	JAK1
CSF2RB	JAK2
CSF2RB	JAK3
CSF2RB	TYK2
CSF3R	JAK1
CSF3R	JAK2
CSF3R	JAK3
CSF3R	TYK2
IFNLR1	JAK1
IFNLR1	JAK2
IFNLR1	JAK3
IFNLR1	TYK2
EPOR	JAK1
EPOR	JAK2
EPOR	JAK3
EPOR	TYK2
GHR	JAK1
GHR	JAK2
GHR	JAK3
GHR	TYK2
IFNAR1	JAK1
IFNAR1	JAK2
IFNAR1	JAK3
IFNAR1	TYK2
IFNAR2	JAK1
IFNAR2	JAK2
IFNAR2	JAK3
IFNAR2	TYK2
IFNGR1	JAK1
IFNGR1	JAK2
IFNGR1	JAK3
IFNGR1	TYK2
IFNGR2	JAK1
IFNGR2	JAK2
IFNGR2	JAK3
IFNGR2	TYK2
IL2RA	JAK1
IL2RA	JAK2
IL2RA	JAK3
IL2RA	TYK2
IL2RB	JAK1
IL2RB	JAK2
IL2RB	JAK3
IL2RB	TYK2
IL2RG	JAK1
IL2RG	JAK2
IL2RG	JAK3
IL2RG	TYK2
IL3RA	JAK1
IL3RA	JAK2
IL3RA	JAK3
IL3RA	TYK2
IL4R	JAK1
IL4R	JAK2
IL4R	JAK3
IL4R	TYK2
IL6R	JAK1
IL6R	JAK2
IL6R	JAK3
IL6R	TYK2
IL6ST	JAK1
IL6ST	JAK2
IL6ST	JAK3
IL6ST	TYK2
IL7R	JAK1
IL7R	JAK2
IL7R	JAK3
IL7R	TYK2
IL10RA	JAK1
IL10RA	JAK2
IL10RA	JAK3
IL10RA	TYK2
IL11RA	JAK1
IL11RA	JAK2
IL11RA	JAK3
IL11RA	TYK2
IL12RB1	JAK1
IL12RB1	JAK2
IL12RB1	JAK3
IL12RB1	TYK2
IL12RB2	JAK1
IL12RB2	JAK2
IL12RB2	JAK3
IL12RB2	TYK2
IL13RA1	JAK1
IL13RA1	JAK2
IL13RA1	JAK3
IL13RA1	TYK2
IL15RA	JAK1
IL15RA	JAK2
IL15RA	JAK3
IL15RA	TYK2
LEPR	JAK1
LEPR	JAK2
LEPR	JAK3
LEPR	TYK2
LIFR	JAK1
LIFR	JAK2
LIFR	JAK3
LIFR	TYK2
IL21R	JAK1
IL21R	JAK2
IL21R	JAK3
IL21R	TYK2
IL20RB	JAK1
IL20RB	JAK2
IL20RB	JAK3
IL20RB	TYK2
PRLR	JAK1
PRLR	JAK2
PRLR	JAK3
PRLR	TYK2
IL22RA1	JAK1
IL22RA1	JAK2
IL22RA1	JAK3
IL22RA1	TYK2
OSMR	JAK1
OSMR	JAK2
OSMR	JAK3
OSMR	TYK2
IL27RA	JAK1
IL27RA	JAK2
IL27RA	JAK3
IL27RA	TYK2
PTPN2	JAK1
PTPN2	JAK2
PTPN2	JAK3
PTPN2	TYK2
PTPN2	STAT1
PTPN2	STAT2
PTPN2	STAT3
PTPN2	STAT4
PTPN2	STAT5A
PTPN2	STAT5B
PTPN2	STAT6
PTPN11	SOS1
PTPN11	SOS2
HRAS	RAF1
IL7	CSF2RA
IL7	CSF2RB
IL7	CSF3R
IL7	IFNLR1
IL7	EPOR
IL7	GHR
IL7	IFNAR1
IL7	IFNAR2
IL7	IFNGR1
IL7	IFNGR2
IL7	IL2RA
IL7	IL2RB
IL7	IL2RG
IL7	IL3RA
IL7	IL4R
IL7	IL6R
IL7	IL6ST
IL7	IL7R
IL7	IL10RA
IL7	IL11RA
IL7	IL12RB1
IL7	IL12RB2
IL7	IL13RA1
IL7	IL15RA
IL7	LEPR
IL7	LIFR
IL7	IL21R
IL7	IL20RB
IL7	PRLR
IL7	IL22RA1
IL7	OSMR
IL7	IL27RA
IL15	CSF2RA
IL15	CSF2RB
IL15	CSF3R
IL15	IFNLR1
IL15	EPOR
IL15	GHR
IL15	IFNAR1
IL15	IFNAR2
IL15	IFNGR1
IL15	IFNGR2
IL15	IL2RA
IL15	IL2RB
IL15	IL2RG
IL15	IL3RA
IL15	IL4R
IL15	IL6R
IL15	IL6ST
IL15	IL7R
IL15	IL10RA
IL15	IL11RA
IL15	IL12RB1
IL15	IL12RB2
IL15	IL13RA1
IL15	IL15RA
IL15	LEPR
IL15	LIFR
IL15	IL21R
IL15	IL20RB
IL15	PRLR
IL15	IL22RA1
IL15	OSMR
IL15	IL27RA
LIF	CSF2RA
LIF	CSF2RB
LIF	CSF3R
LIF	IFNLR1
LIF	EPOR
LIF	GHR
LIF	IFNAR1
LIF	IFNAR2
LIF	IFNGR1
LIF	IFNGR2
LIF	IL2RA
LIF	IL2RB
LIF	IL2RG
LIF	IL3RA
LIF	IL4R
LIF	IL6R
LIF	IL6ST
LIF	IL7R
LIF	IL10RA
LIF	IL11RA
LIF	IL12RB1
LIF	IL12RB2
LIF	IL13RA1
LIF	IL15RA
LIF	LEPR
LIF	LIFR
LIF	IL21R
LIF	IL20RB
LIF	PRLR
LIF	IL22RA1
LIF	OSMR
LIF	IL27RA
THPO	CSF2RA
THPO	CSF2RB
THPO	CSF3R
THPO	IFNLR1
THPO	EPOR
THPO	GHR
THPO	IFNAR1
THPO	IFNAR2
THPO	IFNGR1
THPO	IFNGR2
THPO	IL2RA
THPO	IL2RB
THPO	IL2RG
THPO	IL3RA
THPO	IL4R
THPO	IL6R
THPO	IL6ST
THPO	IL7R
THPO	IL10RA
THPO	IL11RA
THPO	IL12RB1
THPO	IL12RB2
THPO	IL13RA1
THPO	IL15RA
THPO	LEPR
THPO	LIFR
THPO	IL21R
THPO	IL20RB
THPO	PRLR
THPO	IL22RA1
THPO	OSMR
THPO	IL27RA
SOCS6	SOCS4
SOCS6	STAT2
SOCS6	STAT1
SOCS6	SOCS1
SOCS6	SOCS3
SOCS6	SOCS2
SOCS6	STAT5A
SOCS6	SOCS5
SOCS6	STAT3
SOCS6	STAT5B
SOCS6	JAK3
SOCS6	JAK1
SOCS6	JAK2
SOCS6	CISH
SOCS6	STAT4
SOCS6	STAT6
SOCS6	TYK2
SOCS4	STAT2
SOCS4	STAT1
SOCS4	SOCS1
SOCS4	SOCS3
SOCS4	SOCS2
SOCS4	STAT5A
SOCS4	SOCS5
SOCS4	STAT3
SOCS4	STAT5B
SOCS4	JAK3
SOCS4	JAK1
SOCS4	JAK2
SOCS4	CISH
SOCS4	STAT4
SOCS4	STAT6
SOCS4	TYK2
STAT2	STAT1
STAT2	SOCS1
STAT2	SOCS3
STAT2	SOCS2
STAT2	STAT5A
STAT2	SOCS5
STAT2	STAT3
STAT2	STAT5B
STAT2	JAK3
STAT2	JAK1
STAT2	JAK2
STAT2	CISH
STAT2	STAT4
STAT2	STAT6
STAT2	TYK2
STAT1	SOCS1
STAT1	SOCS3
STAT1	SOCS2
STAT1	STAT5A
STAT1	SOCS5
STAT1	STAT3
STAT1	STAT5B
STAT1	JAK3
STAT1	JAK1
STAT1	JAK2
STAT1	CISH
STAT1	STAT4
STAT1	STAT6
STAT1	TYK2
SOCS1	SOCS3
SOCS1	SOCS2
SOCS1	STAT5A
SOCS1	SOCS5
SOCS1	STAT3
SOCS1	STAT5B
SOCS1	JAK3
SOCS1	JAK1
SOCS1	JAK2
SOCS1	CISH
SOCS1	STAT4
SOCS1	STAT6
SOCS1	TYK2
SOCS3	SOCS2
SOCS3	STAT5A
SOCS3	SOCS5
SOCS3	STAT3
SOCS3	STAT5B
SOCS3	JAK3
SOCS3	JAK1
SOCS3	JAK2
SOCS3	CISH
SOCS3	STAT4
SOCS3	STAT6
SOCS3	TYK2
SOCS2	STAT5A
SOCS2	SOCS5
SOCS2	STAT3
SOCS2	STAT5B
SOCS2	JAK3
SOCS2	JAK1
SOCS2	JAK2
SOCS2	CISH
SOCS2	STAT4
SOCS2	STAT6
SOCS2	TYK2
STAT5A	SOCS5
STAT5A	STAT3
STAT5A	STAT5B
STAT5A	JAK3
STAT5A	JAK1
STAT5A	JAK2
STAT5A	CISH
STAT5A	STAT4
STAT5A	STAT6
STAT5A	TYK2
SOCS5	STAT3
SOCS5	STAT5B
SOCS5	JAK3
SOCS5	JAK1
SOCS5	JAK2
SOCS5	CISH
SOCS5	STAT4
SOCS5	STAT6
SOCS5	TYK2
STAT3	STAT5B
STAT3	JAK3
STAT3	JAK1
STAT3	JAK2
STAT3	CISH
STAT3	STAT4
STAT3	STAT6
STAT3	TYK2
STAT5B	JAK3
STAT5B	JAK1
STAT5B	JAK2
STAT5B	CISH
STAT5B	STAT4
STAT5B	STAT6
STAT5B	TYK2
JAK3	JAK1
JAK3	JAK2
JAK3	CISH
JAK3	STAT4
JAK3	STAT6
JAK3	TYK2
JAK1	JAK2
JAK1	CISH
JAK1	STAT4
JAK1	STAT6
JAK1	TYK2
JAK2	CISH
JAK2	STAT4
JAK2	STAT6
JAK2	TYK2
CISH	STAT4
CISH	STAT6
CISH	TYK2
STAT4	STAT6
STAT4	TYK2
STAT6	TYK2
CREBBP	CISH
CREBBP	SOCS4
CREBBP	JAK1
CREBBP	JAK2
CREBBP	JAK3
CREBBP	TYK2
CREBBP	SOCS1
CREBBP	SOCS2
CREBBP	SOCS3
CREBBP	SOCS6
CREBBP	SOCS5
EP300	CISH
EP300	SOCS4
EP300	JAK1
EP300	JAK2
EP300	JAK3
EP300	TYK2
EP300	SOCS1
EP300	SOCS2
EP300	SOCS3
EP300	SOCS6
EP300	SOCS5
PIAS3	CISH
PIAS3	SOCS4
PIAS3	JAK1
PIAS3	JAK2
PIAS3	JAK3
PIAS3	TYK2
PIAS3	SOCS1
PIAS3	SOCS2
PIAS3	SOCS3
PIAS3	SOCS6
PIAS3	SOCS5
PIAS4	CISH
PIAS4	SOCS4
PIAS4	JAK1
PIAS4	JAK2
PIAS4	JAK3
PIAS4	TYK2
PIAS4	SOCS1
PIAS4	SOCS2
PIAS4	SOCS3
PIAS4	SOCS6
PIAS4	SOCS5
PIAS1	CISH
PIAS1	SOCS4
PIAS1	JAK1
PIAS1	JAK2
PIAS1	JAK3
PIAS1	TYK2
PIAS1	SOCS1
PIAS1	SOCS2
PIAS1	SOCS3
PIAS1	SOCS6
PIAS1	SOCS5
PIAS2	CISH
PIAS2	SOCS4
PIAS2	JAK1
PIAS2	JAK2
PIAS2	JAK3
PIAS2	TYK2
PIAS2	SOCS1
PIAS2	SOCS2
PIAS2	SOCS3
PIAS2	SOCS6
PIAS2	SOCS5
PTPN6	CISH
PTPN6	SOCS4
PTPN6	STAT1
PTPN6	STAT2
PTPN6	STAT3
PTPN6	STAT4
PTPN6	STAT5A
PTPN6	STAT5B
PTPN6	STAT6
PTPN6	SOCS1
PTPN6	SOCS2
PTPN6	SOCS3
PTPN6	SOCS6
PTPN6	SOCS5
STAM2	CISH
STAM2	SOCS4
STAM2	STAT1
STAM2	STAT2
STAM2	STAT3
STAM2	STAT4
STAM2	STAT5A
STAM2	STAT5B
STAM2	STAT6
STAM2	SOCS1
STAM2	SOCS2
STAM2	SOCS3
STAM2	SOCS6
STAM2	SOCS5
STAM	CISH
STAM	SOCS4
STAM	STAT1
STAM	STAT2
STAM	STAT3
STAM	STAT4
STAM	STAT5A
STAM	STAT5B
STAM	STAT6
STAM	SOCS1
STAM	SOCS2
STAM	SOCS3
STAM	SOCS6
STAM	SOCS5
FHL1	CISH
FHL1	SOCS4
FHL1	JAK1
FHL1	JAK2
FHL1	JAK3
FHL1	TYK2
FHL1	SOCS1
FHL1	SOCS2
FHL1	SOCS3
FHL1	SOCS6
FHL1	SOCS5
CSF2RA	CISH
CSF2RA	SOCS4
CSF2RA	STAT1
CSF2RA	STAT2
CSF2RA	STAT3
CSF2RA	STAT4
CSF2RA	STAT5A
CSF2RA	STAT5B
CSF2RA	STAT6
CSF2RA	SOCS1
CSF2RA	SOCS2
CSF2RA	SOCS3
CSF2RA	SOCS6
CSF2RA	SOCS5
CSF2RB	CISH
CSF2RB	SOCS4
CSF2RB	STAT1
CSF2RB	STAT2
CSF2RB	STAT3
CSF2RB	STAT4
CSF2RB	STAT5A
CSF2RB	STAT5B
CSF2RB	STAT6
CSF2RB	SOCS1
CSF2RB	SOCS2
CSF2RB	SOCS3
CSF2RB	SOCS6
CSF2RB	SOCS5
CSF3R	CISH
CSF3R	SOCS4
CSF3R	STAT1
CSF3R	STAT2
CSF3R	STAT3
CSF3R	STAT4
CSF3R	STAT5A
CSF3R	STAT5B
CSF3R	STAT6
CSF3R	SOCS1
CSF3R	SOCS2
CSF3R	SOCS3
CSF3R	SOCS6
CSF3R	SOCS5
IFNLR1	CISH
IFNLR1	SOCS4
IFNLR1	STAT1
IFNLR1	STAT2
IFNLR1	STAT3
IFNLR1	STAT4
IFNLR1	STAT5A
IFNLR1	STAT5B
IFNLR1	STAT6
IFNLR1	SOCS1
IFNLR1	SOCS2
IFNLR1	SOCS3
IFNLR1	SOCS6
IFNLR1	SOCS5
EPOR	CISH
EPOR	SOCS4
EPOR	STAT1
EPOR	STAT2
EPOR	STAT3
EPOR	STAT4
EPOR	STAT5A
EPOR	STAT5B
EPOR	STAT6
EPOR	SOCS1
EPOR	SOCS2
EPOR	SOCS3
EPOR	SOCS6
EPOR	SOCS5
GHR	CISH
GHR	SOCS4
GHR	STAT1
GHR	STAT2
GHR	STAT3
GHR	STAT4
GHR	STAT5A
GHR	STAT5B
GHR	STAT6
GHR	SOCS1
GHR	SOCS2
GHR	SOCS3
GHR	SOCS6
GHR	SOCS5
IFNAR1	CISH
IFNAR1	SOCS4
IFNAR1	STAT1
IFNAR1	STAT2
IFNAR1	STAT3
IFNAR1	STAT4
IFNAR1	STAT5A
IFNAR1	STAT5B
IFNAR1	STAT6
IFNAR1	SOCS1
IFNAR1	SOCS2
IFNAR1	SOCS3
IFNAR1	SOCS6
IFNAR1	SOCS5
IFNAR2	CISH
IFNAR2	SOCS4
IFNAR2	STAT1
IFNAR2	STAT2
IFNAR2	STAT3
IFNAR2	STAT4
IFNAR2	STAT5A
IFNAR2	STAT5B
IFNAR2	STAT6
IFNAR2	SOCS1
IFNAR2	SOCS2
IFNAR2	SOCS3
IFNAR2	SOCS6
IFNAR2	SOCS5
IFNGR1	CISH
IFNGR1	SOCS4
IFNGR1	STAT1
IFNGR1	STAT2
IFNGR1	STAT3
IFNGR1	STAT4
IFNGR1	STAT5A
IFNGR1	STAT5B
IFNGR1	STAT6
IFNGR1	SOCS1
IFNGR1	SOCS2
IFNGR1	SOCS3
IFNGR1	SOCS6
IFNGR1	SOCS5
IFNGR2	CISH
IFNGR2	SOCS4
IFNGR2	STAT1
IFNGR2	STAT2
IFNGR2	STAT3
IFNGR2	STAT4
IFNGR2	STAT5A
IFNGR2	STAT5B
IFNGR2	STAT6
IFNGR2	SOCS1
IFNGR2	SOCS2
IFNGR2	SOCS3
IFNGR2	SOCS6
IFNGR2	SOCS5
IL2RA	CISH
IL2RA	SOCS4
IL2RA	STAT1
IL2RA	STAT2
IL2RA	STAT3
IL2RA	STAT4
IL2RA	STAT5A
IL2RA	STAT5B
IL2RA	STAT6
IL2RA	SOCS1
IL2RA	SOCS2
IL2RA	SOCS3
IL2RA	SOCS6
IL2RA	SOCS5
IL2RB	CISH
IL2RB	SOCS4
IL2RB	STAT1
IL2RB	STAT2
IL2RB	STAT3
IL2RB	STAT4
IL2RB	STAT5A
IL2RB	STAT5B
IL2RB	STAT6
IL2RB	SOCS1
IL2RB	SOCS2
IL2RB	SOCS3
IL2RB	SOCS6
IL2RB	SOCS5
IL2RG	CISH
IL2RG	SOCS4
IL2RG	STAT1
IL2RG	STAT2
IL2RG	STAT3
IL2RG	STAT4
IL2RG	STAT5A
IL2RG	STAT5B
IL2RG	STAT6
IL2RG	SOCS1
IL2RG	SOCS2
IL2RG	SOCS3
IL2RG	SOCS6
IL2RG	SOCS5
IL3RA	CISH
IL3RA	SOCS4
IL3RA	STAT1
IL3RA	STAT2
IL3RA	STAT3
IL3RA	STAT4
IL3RA	STAT5A
IL3RA	STAT5B
IL3RA	STAT6
IL3RA	SOCS1
IL3RA	SOCS2
IL3RA	SOCS3
IL3RA	SOCS6
IL3RA	SOCS5
IL4R	CISH
IL4R	SOCS4
IL4R	STAT1
IL4R	STAT2
IL4R	STAT3
IL4R	STAT4
IL4R	STAT5A
IL4R	STAT5B
IL4R	STAT6
IL4R	SOCS1
IL4R	SOCS2
IL4R	SOCS3
IL4R	SOCS6
IL4R	SOCS5
IL6R	CISH
IL6R	SOCS4
IL6R	STAT1
IL6R	STAT2
IL6R	STAT3
IL6R	STAT4
IL6R	STAT5A
IL6R	STAT5B
IL6R	STAT6
IL6R	SOCS1
IL6R	SOCS2
IL6R	SOCS3
IL6R	SOCS6
IL6R	SOCS5
IL6ST	CISH
IL6ST	SOCS4
IL6ST	STAT1
IL6ST	STAT2
IL6ST	STAT3
IL6ST	STAT4
IL6ST	STAT5A
IL6ST	STAT5B
IL6ST	STAT6
IL6ST	SOCS1
IL6ST	SOCS2
IL6ST	SOCS3
IL6ST	SOCS6
IL6ST	SOCS5
IL7R	CISH
IL7R	SOCS4
IL7R	STAT1
IL7R	STAT2
IL7R	STAT3
IL7R	STAT4
IL7R	STAT5A
IL7R	STAT5B
IL7R	STAT6
IL7R	SOCS1
IL7R	SOCS2
IL7R	SOCS3
IL7R	SOCS6
IL7R	SOCS5
IL10RA	CISH
IL10RA	SOCS4
IL10RA	STAT1
IL10RA	STAT2
IL10RA	STAT3
IL10RA	STAT4
IL10RA	STAT5A
IL10RA	STAT5B
IL10RA	STAT6
IL10RA	SOCS1
IL10RA	SOCS2
IL10RA	SOCS3
IL10RA	SOCS6
IL10RA	SOCS5
IL11RA	CISH
IL11RA	SOCS4
IL11RA	STAT1
IL11RA	STAT2
IL11RA	STAT3
IL11RA	STAT4
IL11RA	STAT5A
IL11RA	STAT5B
IL11RA	STAT6
IL11RA	SOCS1
IL11RA	SOCS2
IL11RA	SOCS3
IL11RA	SOCS6
IL11RA	SOCS5
IL12RB1	CISH
IL12RB1	SOCS4
IL12RB1	STAT1
IL12RB1	STAT2
IL12RB1	STAT3
IL12RB1	STAT4
IL12RB1	STAT5A
IL12RB1	STAT5B
IL12RB1	STAT6
IL12RB1	SOCS1
IL12RB1	SOCS2
IL12RB1	SOCS3
IL12RB1	SOCS6
IL12RB1	SOCS5
IL12RB2	CISH
IL12RB2	SOCS4
IL12RB2	STAT1
IL12RB2	STAT2
IL12RB2	STAT3
IL12RB2	STAT4
IL12RB2	STAT5A
IL12RB2	STAT5B
IL12RB2	STAT6
IL12RB2	SOCS1
IL12RB2	SOCS2
IL12RB2	SOCS3
IL12RB2	SOCS6
IL12RB2	SOCS5
IL13RA1	CISH
IL13RA1	SOCS4
IL13RA1	STAT1
IL13RA1	STAT2
IL13RA1	STAT3
IL13RA1	STAT4
IL13RA1	STAT5A
IL13RA1	STAT5B
IL13RA1	STAT6
IL13RA1	SOCS1
IL13RA1	SOCS2
IL13RA1	SOCS3
IL13RA1	SOCS6
IL13RA1	SOCS5
IL15RA	CISH
IL15RA	SOCS4
IL15RA	STAT1
IL15RA	STAT2
IL15RA	STAT3
IL15RA	STAT4
IL15RA	STAT5A
IL15RA	STAT5B
IL15RA	STAT6
IL15RA	SOCS1
IL15RA	SOCS2
IL15RA	SOCS3
IL15RA	SOCS6
IL15RA	SOCS5
LEPR	CISH
LEPR	SOCS4
LEPR	STAT1
LEPR	STAT2
LEPR	STAT3
LEPR	STAT4
LEPR	STAT5A
LEPR	STAT5B
LEPR	STAT6
LEPR	SOCS1
LEPR	SOCS2
LEPR	SOCS3
LEPR	SOCS6
LEPR	SOCS5
LIFR	CISH
LIFR	SOCS4
LIFR	STAT1
LIFR	STAT2
LIFR	STAT3
LIFR	STAT4
LIFR	STAT5A
LIFR	STAT5B
LIFR	STAT6
LIFR	SOCS1
LIFR	SOCS2
LIFR	SOCS3
LIFR	SOCS6
LIFR	SOCS5
IL21R	CISH
IL21R	SOCS4
IL21R	STAT1
IL21R	STAT2
IL21R	STAT3
IL21R	STAT4
IL21R	STAT5A
IL21R	STAT5B
IL21R	STAT6
IL21R	SOCS1
IL21R	SOCS2
IL21R	SOCS3
IL21R	SOCS6
IL21R	SOCS5
IL20RB	CISH
IL20RB	SOCS4
IL20RB	STAT1
IL20RB	STAT2
IL20RB	STAT3
IL20RB	STAT4
IL20RB	STAT5A
IL20RB	STAT5B
IL20RB	STAT6
IL20RB	SOCS1
IL20RB	SOCS2
IL20RB	SOCS3
IL20RB	SOCS6
IL20RB	SOCS5
PRLR	CISH
PRLR	SOCS4
PRLR	STAT1
PRLR	STAT2
PRLR	STAT3
PRLR	STAT4
PRLR	STAT5A
PRLR	STAT5B
PRLR	STAT6
PRLR	SOCS1
PRLR	SOCS2
PRLR	SOCS3
PRLR	SOCS6
PRLR	SOCS5
IL22RA1	CISH
IL22RA1	SOCS4
IL22RA1	STAT1
IL22RA1	STAT2
IL22RA1	STAT3
IL22RA1	STAT4
IL22RA1	STAT5A
IL22RA1	STAT5B
IL22RA1	STAT6
IL22RA1	SOCS1
IL22RA1	SOCS2
IL22RA1	SOCS3
IL22RA1	SOCS6
IL22RA1	SOCS5
OSMR	CISH
OSMR	SOCS4
OSMR	STAT1
OSMR	STAT2
OSMR	STAT3
OSMR	STAT4
OSMR	STAT5A
OSMR	STAT5B
OSMR	STAT6
OSMR	SOCS1
OSMR	SOCS2
OSMR	SOCS3
OSMR	SOCS6
OSMR	SOCS5
IL27RA	CISH
IL27RA	SOCS4
IL27RA	STAT1
IL27RA	STAT2
IL27RA	STAT3
IL27RA	STAT4
IL27RA	STAT5A
IL27RA	STAT5B
IL27RA	STAT6
IL27RA	SOCS1
IL27RA	SOCS2
IL27RA	SOCS3
IL27RA	SOCS6
IL27RA	SOCS5
PTPN2	CISH
PTPN2	SOCS4
PTPN2	SOCS1
PTPN2	SOCS2
PTPN2	SOCS3
PTPN2	SOCS6
PTPN2	SOCS5

## Sheet: 9_arcs
from	to
AKT3	MTOR
AKT1	MTOR
AKT2	MTOR
PIK3R5	AKT3
PIK3R5	AKT1
PIK3R5	AKT2
PIK3CA	AKT3
PIK3CA	AKT1
PIK3CA	AKT2
PIK3CB	AKT3
PIK3CB	AKT1
PIK3CB	AKT2
PIK3CD	AKT3
PIK3CD	AKT1
PIK3CD	AKT2
PIK3CG	AKT3
PIK3CG	AKT1
PIK3CG	AKT2
PIK3R1	AKT3
PIK3R1	AKT1
PIK3R1	AKT2
PIK3R2	AKT3
PIK3R2	AKT1
PIK3R2	AKT2
PIK3R3	AKT3
PIK3R3	AKT1
PIK3R3	AKT2
SOS1	HRAS
SOS2	HRAS
GRB2	SOS1
GRB2	SOS2
CREBBP	STAT1
CREBBP	STAT2
CREBBP	STAT3
CREBBP	STAT4
CREBBP	STAT5A
CREBBP	STAT5B
CREBBP	STAT6
EP300	STAT1
EP300	STAT2
EP300	STAT3
EP300	STAT4
EP300	STAT5A
EP300	STAT5B
EP300	STAT6
STAT1	BCL2
STAT1	BCL2L1
STAT1	MYC
STAT1	CDKN1A
STAT1	AOX1
STAT1	MCL1
STAT1	PIM1
STAT1	CCND1
STAT1	CCND2
STAT1	CCND3
STAT2	BCL2
STAT2	BCL2L1
STAT2	MYC
STAT2	CDKN1A
STAT2	AOX1
STAT2	MCL1
STAT2	PIM1
STAT2	CCND1
STAT2	CCND2
STAT2	CCND3
STAT3	BCL2
STAT3	BCL2L1
STAT3	MYC
STAT3	CDKN1A
STAT3	AOX1
STAT3	MCL1
STAT3	PIM1
STAT3	CCND1
STAT3	CCND2
STAT3	CCND3
STAT4	BCL2
STAT4	BCL2L1
STAT4	MYC
STAT4	CDKN1A
STAT4	AOX1
STAT4	MCL1
STAT4	PIM1
STAT4	CCND1
STAT4	CCND2
STAT4	CCND3
STAT5A	BCL2
STAT5A	BCL2L1
STAT5A	MYC
STAT5A	CDKN1A
STAT5A	AOX1
STAT5A	MCL1
STAT5A	PIM1
STAT5A	CCND1
STAT5A	CCND2
STAT5A	CCND3
STAT5B	BCL2
STAT5B	BCL2L1
STAT5B	MYC
STAT5B	CDKN1A
STAT5B	AOX1
STAT5B	MCL1
STAT5B	PIM1
STAT5B	CCND1
STAT5B	CCND2
STAT5B	CCND3
STAT6	BCL2
STAT6	BCL2L1
STAT6	MYC
STAT6	CDKN1A
STAT6	AOX1
STAT6	MCL1
STAT6	PIM1
STAT6	CCND1
STAT6	CCND2
STAT6	CCND3
PIAS3	STAT1
PIAS3	STAT2
PIAS3	STAT3
PIAS3	STAT4
PIAS3	STAT5A
PIAS3	STAT5B
PIAS3	STAT6
PIAS4	STAT1
PIAS4	STAT2
PIAS4	STAT3
PIAS4	STAT4
PIAS4	STAT5A
PIAS4	STAT5B
PIAS4	STAT6
PIAS1	STAT1
PIAS1	STAT2
PIAS1	STAT3
PIAS1	STAT4
PIAS1	STAT5A
PIAS1	STAT5B
PIAS1	STAT6
PIAS2	STAT1
PIAS2	STAT2
PIAS2	STAT3
PIAS2	STAT4
PIAS2	STAT5A
PIAS2	STAT5B
PIAS2	STAT6
PTPN6	JAK1
PTPN6	JAK2
PTPN6	JAK3
PTPN6	TYK2
STAM2	JAK1
STAM2	JAK2
STAM2	JAK3
STAM2	TYK2
STAM	JAK1
STAM	JAK2
STAM	JAK3
STAM	TYK2
JAK1	PTPN11
JAK1	PIK3R5
JAK1	PIK3CA
JAK1	PIK3CB
JAK1	PIK3CD
JAK1	PIK3CG
JAK1	PIK3R1
JAK1	PIK3R2
JAK1	PIK3R3
JAK2	PTPN11
JAK2	PIK3R5
JAK2	PIK3CA
JAK2	PIK3CB
JAK2	PIK3CD
JAK2	PIK3CG
JAK2	PIK3R1
JAK2	PIK3R2
JAK2	PIK3R3
JAK3	PTPN11
JAK3	PIK3R5
JAK3	PIK3CA
JAK3	PIK3CB
JAK3	PIK3CD
JAK3	PIK3CG
JAK3	PIK3R1
JAK3	PIK3R2
JAK3	PIK3R3
TYK2	PTPN11
TYK2	PIK3R5
TYK2	PIK3CA
TYK2	PIK3CB
TYK2	PIK3CD
TYK2	PIK3CG
TYK2	PIK3R1
TYK2	PIK3R2
TYK2	PIK3R3
FHL1	STAT1
FHL1	STAT2
FHL1	STAT3
FHL1	STAT4
FHL1	STAT5A
FHL1	STAT5B
FHL1	STAT6
CSF2RA	JAK1
CSF2RA	JAK2
CSF2RA	JAK3
CSF2RA	TYK2
CSF2RB	JAK1
CSF2RB	JAK2
CSF2RB	JAK3
CSF2RB	TYK2
CSF3R	JAK1
CSF3R	JAK2
CSF3R	JAK3
CSF3R	TYK2
IFNLR1	JAK1
IFNLR1	JAK2
IFNLR1	JAK3
IFNLR1	TYK2
EPOR	JAK1
EPOR	JAK2
EPOR	JAK3
EPOR	TYK2
GHR	JAK1
GHR	JAK2
GHR	JAK3
GHR	TYK2
IFNAR1	JAK1
IFNAR1	JAK2
IFNAR1	JAK3
IFNAR1	TYK2
IFNAR2	JAK1
IFNAR2	JAK2
IFNAR2	JAK3
IFNAR2	TYK2
IFNGR1	JAK1
IFNGR1	JAK2
IFNGR1	JAK3
IFNGR1	TYK2
IFNGR2	JAK1
IFNGR2	JAK2
IFNGR2	JAK3
IFNGR2	TYK2
IL2RA	JAK1
IL2RA	JAK2
IL2RA	JAK3
IL2RA	TYK2
IL2RB	JAK1
IL2RB	JAK2
IL2RB	JAK3
IL2RB	TYK2
IL2RG	JAK1
IL2RG	JAK2
IL2RG	JAK3
IL2RG	TYK2
IL3RA	JAK1
IL3RA	JAK2
IL3RA	JAK3
IL3RA	TYK2
IL4R	JAK1
IL4R	JAK2
IL4R	JAK3
IL4R	TYK2
IL6R	JAK1
IL6R	JAK2
IL6R	JAK3
IL6R	TYK2
IL6ST	JAK1
IL6ST	JAK2
IL6ST	JAK3
IL6ST	TYK2
IL7R	JAK1
IL7R	JAK2
IL7R	JAK3
IL7R	TYK2
IL10RA	JAK1
IL10RA	JAK2
IL10RA	JAK3
IL10RA	TYK2
IL11RA	JAK1
IL11RA	JAK2
IL11RA	JAK3
IL11RA	TYK2
IL12RB1	JAK1
IL12RB1	JAK2
IL12RB1	JAK3
IL12RB1	TYK2
IL12RB2	JAK1
IL12RB2	JAK2
IL12RB2	JAK3
IL12RB2	TYK2
IL13RA1	JAK1
IL13RA1	JAK2
IL13RA1	JAK3
IL13RA1	TYK2
IL15RA	JAK1
IL15RA	JAK2
IL15RA	JAK3
IL15RA	TYK2
LEPR	JAK1
LEPR	JAK2
LEPR	JAK3
LEPR	TYK2
LIFR	JAK1
LIFR	JAK2
LIFR	JAK3
LIFR	TYK2
IL21R	JAK1
IL21R	JAK2
IL21R	JAK3
IL21R	TYK2
IL20RB	JAK1
IL20RB	JAK2
IL20RB	JAK3
IL20RB	TYK2
PRLR	JAK1
PRLR	JAK2
PRLR	JAK3
PRLR	TYK2
IL22RA1	JAK1
IL22RA1	JAK2
IL22RA1	JAK3
IL22RA1	TYK2
OSMR	JAK1
OSMR	JAK2
OSMR	JAK3
OSMR	TYK2
IL27RA	JAK1
IL27RA	JAK2
IL27RA	JAK3
IL27RA	TYK2
PTPN2	JAK1
PTPN2	JAK2
PTPN2	JAK3
PTPN2	TYK2
PTPN2	STAT1
PTPN2	STAT2
PTPN2	STAT3
PTPN2	STAT4
PTPN2	STAT5A
PTPN2	STAT5B
PTPN2	STAT6
PTPN11	SOS1
PTPN11	SOS2
HRAS	RAF1
IL7	CSF2RA
IL7	CSF2RB
IL7	CSF3R
IL7	IFNLR1
IL7	EPOR
IL7	GHR
IL7	IFNAR1
IL7	IFNAR2
IL7	IFNGR1
IL7	IFNGR2
IL7	IL2RA
IL7	IL2RB
IL7	IL2RG
IL7	IL3RA
IL7	IL4R
IL7	IL6R
IL7	IL6ST
IL7	IL7R
IL7	IL10RA
IL7	IL11RA
IL7	IL12RB1
IL7	IL12RB2
IL7	IL13RA1
IL7	IL15RA
IL7	LEPR
IL7	LIFR
IL7	IL21R
IL7	IL20RB
IL7	PRLR
IL7	IL22RA1
IL7	OSMR
IL7	IL27RA
IL15	CSF2RA
IL15	CSF2RB
IL15	CSF3R
IL15	IFNLR1
IL15	EPOR
IL15	GHR
IL15	IFNAR1
IL15	IFNAR2
IL15	IFNGR1
IL15	IFNGR2
IL15	IL2RA
IL15	IL2RB
IL15	IL2RG
IL15	IL3RA
IL15	IL4R
IL15	IL6R
IL15	IL6ST
IL15	IL7R
IL15	IL10RA
IL15	IL11RA
IL15	IL12RB1
IL15	IL12RB2
IL15	IL13RA1
IL15	IL15RA
IL15	LEPR
IL15	LIFR
IL15	IL21R
IL15	IL20RB
IL15	PRLR
IL15	IL22RA1
IL15	OSMR
IL15	IL27RA
LIF	CSF2RA
LIF	CSF2RB
LIF	CSF3R
LIF	IFNLR1
LIF	EPOR
LIF	GHR
LIF	IFNAR1
LIF	IFNAR2
LIF	IFNGR1
LIF	IFNGR2
LIF	IL2RA
LIF	IL2RB
LIF	IL2RG
LIF	IL3RA
LIF	IL4R
LIF	IL6R
LIF	IL6ST
LIF	IL7R
LIF	IL10RA
LIF	IL11RA
LIF	IL12RB1
LIF	IL12RB2
LIF	IL13RA1
LIF	IL15RA
LIF	LEPR
LIF	LIFR
LIF	IL21R
LIF	IL20RB
LIF	PRLR
LIF	IL22RA1
LIF	OSMR
LIF	IL27RA
THPO	CSF2RA
THPO	CSF2RB
THPO	CSF3R
THPO	IFNLR1
THPO	EPOR
THPO	GHR
THPO	IFNAR1
THPO	IFNAR2
THPO	IFNGR1
THPO	IFNGR2
THPO	IL2RA
THPO	IL2RB
THPO	IL2RG
THPO	IL3RA
THPO	IL4R
THPO	IL6R
THPO	IL6ST
THPO	IL7R
THPO	IL10RA
THPO	IL11RA
THPO	IL12RB1
THPO	IL12RB2
THPO	IL13RA1
THPO	IL15RA
THPO	LEPR
THPO	LIFR
THPO	IL21R
THPO	IL20RB
THPO	PRLR
THPO	IL22RA1
THPO	OSMR
THPO	IL27RA
SOCS3	TYK2
SOCS3	CISH
SOCS3	STAT6
SOCS3	SOCS6
SOCS3	STAT1
SOCS3	STAT3
SOCS3	STAT4
SOCS3	SOCS2
SOCS3	SOCS5
SOCS3	JAK2
SOCS3	STAT5B
SOCS3	JAK1
SOCS3	JAK3
SOCS3	SOCS1
SOCS3	STAT5A
SOCS3	STAT2
SOCS3	SOCS4
TYK2	CISH
TYK2	STAT6
TYK2	SOCS6
TYK2	STAT1
TYK2	STAT3
TYK2	STAT4
TYK2	SOCS2
TYK2	SOCS5
TYK2	JAK2
TYK2	STAT5B
TYK2	JAK1
TYK2	JAK3
TYK2	SOCS1
TYK2	STAT5A
TYK2	STAT2
TYK2	SOCS4
CISH	STAT6
CISH	SOCS6
CISH	STAT1
CISH	STAT3
CISH	STAT4
CISH	SOCS2
CISH	SOCS5
CISH	JAK2
CISH	STAT5B
CISH	JAK1
CISH	JAK3
CISH	SOCS1
CISH	STAT5A
CISH	STAT2
CISH	SOCS4
STAT6	SOCS6
STAT6	STAT1
STAT6	STAT3
STAT6	STAT4
STAT6	SOCS2
STAT6	SOCS5
STAT6	JAK2
STAT6	STAT5B
STAT6	JAK1
STAT6	JAK3
STAT6	SOCS1
STAT6	STAT5A
STAT6	STAT2
STAT6	SOCS4
SOCS6	STAT1
SOCS6	STAT3
SOCS6	STAT4
SOCS6	SOCS2
SOCS6	SOCS5
SOCS6	JAK2
SOCS6	STAT5B
SOCS6	JAK1
SOCS6	JAK3
SOCS6	SOCS1
SOCS6	STAT5A
SOCS6	STAT2
SOCS6	SOCS4
STAT1	STAT3
STAT1	STAT4
STAT1	SOCS2
STAT1	SOCS5
STAT1	JAK2
STAT1	STAT5B
STAT1	JAK1
STAT1	JAK3
STAT1	SOCS1
STAT1	STAT5A
STAT1	STAT2
STAT1	SOCS4
STAT3	STAT4
STAT3	SOCS2
STAT3	SOCS5
STAT3	JAK2
STAT3	STAT5B
STAT3	JAK1
STAT3	JAK3
STAT3	SOCS1
STAT3	STAT5A
STAT3	STAT2
STAT3	SOCS4
STAT4	SOCS2
STAT4	SOCS5
STAT4	JAK2
STAT4	STAT5B
STAT4	JAK1
STAT4	JAK3
STAT4	SOCS1
STAT4	STAT5A
STAT4	STAT2
STAT4	SOCS4
SOCS2	SOCS5
SOCS2	JAK2
SOCS2	STAT5B
SOCS2	JAK1
SOCS2	JAK3
SOCS2	SOCS1
SOCS2	STAT5A
SOCS2	STAT2
SOCS2	SOCS4
SOCS5	JAK2
SOCS5	STAT5B
SOCS5	JAK1
SOCS5	JAK3
SOCS5	SOCS1
SOCS5	STAT5A
SOCS5	STAT2
SOCS5	SOCS4
JAK2	STAT5B
JAK2	JAK1
JAK2	JAK3
JAK2	SOCS1
JAK2	STAT5A
JAK2	STAT2
JAK2	SOCS4
STAT5B	JAK1
STAT5B	JAK3
STAT5B	SOCS1
STAT5B	STAT5A
STAT5B	STAT2
STAT5B	SOCS4
JAK1	JAK3
JAK1	SOCS1
JAK1	STAT5A
JAK1	STAT2
JAK1	SOCS4
JAK3	SOCS1
JAK3	STAT5A
JAK3	STAT2
JAK3	SOCS4
SOCS1	STAT5A
SOCS1	STAT2
SOCS1	SOCS4
STAT5A	STAT2
STAT5A	SOCS4
STAT2	SOCS4
CREBBP	CISH
CREBBP	SOCS4
CREBBP	JAK1
CREBBP	JAK2
CREBBP	JAK3
CREBBP	TYK2
CREBBP	SOCS1
CREBBP	SOCS2
CREBBP	SOCS3
CREBBP	SOCS6
CREBBP	SOCS5
EP300	CISH
EP300	SOCS4
EP300	JAK1
EP300	JAK2
EP300	JAK3
EP300	TYK2
EP300	SOCS1
EP300	SOCS2
EP300	SOCS3
EP300	SOCS6
EP300	SOCS5
PIAS3	CISH
PIAS3	SOCS4
PIAS3	JAK1
PIAS3	JAK2
PIAS3	JAK3
PIAS3	TYK2
PIAS3	SOCS1
PIAS3	SOCS2
PIAS3	SOCS3
PIAS3	SOCS6
PIAS3	SOCS5
PIAS4	CISH
PIAS4	SOCS4
PIAS4	JAK1
PIAS4	JAK2
PIAS4	JAK3
PIAS4	TYK2
PIAS4	SOCS1
PIAS4	SOCS2
PIAS4	SOCS3
PIAS4	SOCS6
PIAS4	SOCS5
PIAS1	CISH
PIAS1	SOCS4
PIAS1	JAK1
PIAS1	JAK2
PIAS1	JAK3
PIAS1	TYK2
PIAS1	SOCS1
PIAS1	SOCS2
PIAS1	SOCS3
PIAS1	SOCS6
PIAS1	SOCS5
PIAS2	CISH
PIAS2	SOCS4
PIAS2	JAK1
PIAS2	JAK2
PIAS2	JAK3
PIAS2	TYK2
PIAS2	SOCS1
PIAS2	SOCS2
PIAS2	SOCS3
PIAS2	SOCS6
PIAS2	SOCS5
PTPN6	CISH
PTPN6	SOCS4
PTPN6	STAT1
PTPN6	STAT2
PTPN6	STAT3
PTPN6	STAT4
PTPN6	STAT5A
PTPN6	STAT5B
PTPN6	STAT6
PTPN6	SOCS1
PTPN6	SOCS2
PTPN6	SOCS3
PTPN6	SOCS6
PTPN6	SOCS5
STAM2	CISH
STAM2	SOCS4
STAM2	STAT1
STAM2	STAT2
STAM2	STAT3
STAM2	STAT4
STAM2	STAT5A
STAM2	STAT5B
STAM2	STAT6
STAM2	SOCS1
STAM2	SOCS2
STAM2	SOCS3
STAM2	SOCS6
STAM2	SOCS5
STAM	CISH
STAM	SOCS4
STAM	STAT1
STAM	STAT2
STAM	STAT3
STAM	STAT4
STAM	STAT5A
STAM	STAT5B
STAM	STAT6
STAM	SOCS1
STAM	SOCS2
STAM	SOCS3
STAM	SOCS6
STAM	SOCS5
FHL1	CISH
FHL1	SOCS4
FHL1	JAK1
FHL1	JAK2
FHL1	JAK3
FHL1	TYK2
FHL1	SOCS1
FHL1	SOCS2
FHL1	SOCS3
FHL1	SOCS6
FHL1	SOCS5
CSF2RA	CISH
CSF2RA	SOCS4
CSF2RA	STAT1
CSF2RA	STAT2
CSF2RA	STAT3
CSF2RA	STAT4
CSF2RA	STAT5A
CSF2RA	STAT5B
CSF2RA	STAT6
CSF2RA	SOCS1
CSF2RA	SOCS2
CSF2RA	SOCS3
CSF2RA	SOCS6
CSF2RA	SOCS5
CSF2RB	CISH
CSF2RB	SOCS4
CSF2RB	STAT1
CSF2RB	STAT2
CSF2RB	STAT3
CSF2RB	STAT4
CSF2RB	STAT5A
CSF2RB	STAT5B
CSF2RB	STAT6
CSF2RB	SOCS1
CSF2RB	SOCS2
CSF2RB	SOCS3
CSF2RB	SOCS6
CSF2RB	SOCS5
CSF3R	CISH
CSF3R	SOCS4
CSF3R	STAT1
CSF3R	STAT2
CSF3R	STAT3
CSF3R	STAT4
CSF3R	STAT5A
CSF3R	STAT5B
CSF3R	STAT6
CSF3R	SOCS1
CSF3R	SOCS2
CSF3R	SOCS3
CSF3R	SOCS6
CSF3R	SOCS5
IFNLR1	CISH
IFNLR1	SOCS4
IFNLR1	STAT1
IFNLR1	STAT2
IFNLR1	STAT3
IFNLR1	STAT4
IFNLR1	STAT5A
IFNLR1	STAT5B
IFNLR1	STAT6
IFNLR1	SOCS1
IFNLR1	SOCS2
IFNLR1	SOCS3
IFNLR1	SOCS6
IFNLR1	SOCS5
EPOR	CISH
EPOR	SOCS4
EPOR	STAT1
EPOR	STAT2
EPOR	STAT3
EPOR	STAT4
EPOR	STAT5A
EPOR	STAT5B
EPOR	STAT6
EPOR	SOCS1
EPOR	SOCS2
EPOR	SOCS3
EPOR	SOCS6
EPOR	SOCS5
GHR	CISH
GHR	SOCS4
GHR	STAT1
GHR	STAT2
GHR	STAT3
GHR	STAT4
GHR	STAT5A
GHR	STAT5B
GHR	STAT6
GHR	SOCS1
GHR	SOCS2
GHR	SOCS3
GHR	SOCS6
GHR	SOCS5
IFNAR1	CISH
IFNAR1	SOCS4
IFNAR1	STAT1
IFNAR1	STAT2
IFNAR1	STAT3
IFNAR1	STAT4
IFNAR1	STAT5A
IFNAR1	STAT5B
IFNAR1	STAT6
IFNAR1	SOCS1
IFNAR1	SOCS2
IFNAR1	SOCS3
IFNAR1	SOCS6
IFNAR1	SOCS5
IFNAR2	CISH
IFNAR2	SOCS4
IFNAR2	STAT1
IFNAR2	STAT2
IFNAR2	STAT3
IFNAR2	STAT4
IFNAR2	STAT5A
IFNAR2	STAT5B
IFNAR2	STAT6
IFNAR2	SOCS1
IFNAR2	SOCS2
IFNAR2	SOCS3
IFNAR2	SOCS6
IFNAR2	SOCS5
IFNGR1	CISH
IFNGR1	SOCS4
IFNGR1	STAT1
IFNGR1	STAT2
IFNGR1	STAT3
IFNGR1	STAT4
IFNGR1	STAT5A
IFNGR1	STAT5B
IFNGR1	STAT6
IFNGR1	SOCS1
IFNGR1	SOCS2
IFNGR1	SOCS3
IFNGR1	SOCS6
IFNGR1	SOCS5
IFNGR2	CISH
IFNGR2	SOCS4
IFNGR2	STAT1
IFNGR2	STAT2
IFNGR2	STAT3
IFNGR2	STAT4
IFNGR2	STAT5A
IFNGR2	STAT5B
IFNGR2	STAT6
IFNGR2	SOCS1
IFNGR2	SOCS2
IFNGR2	SOCS3
IFNGR2	SOCS6
IFNGR2	SOCS5
IL2RA	CISH
IL2RA	SOCS4
IL2RA	STAT1
IL2RA	STAT2
IL2RA	STAT3
IL2RA	STAT4
IL2RA	STAT5A
IL2RA	STAT5B
IL2RA	STAT6
IL2RA	SOCS1
IL2RA	SOCS2
IL2RA	SOCS3
IL2RA	SOCS6
IL2RA	SOCS5
IL2RB	CISH
IL2RB	SOCS4
IL2RB	STAT1
IL2RB	STAT2
IL2RB	STAT3
IL2RB	STAT4
IL2RB	STAT5A
IL2RB	STAT5B
IL2RB	STAT6
IL2RB	SOCS1
IL2RB	SOCS2
IL2RB	SOCS3
IL2RB	SOCS6
IL2RB	SOCS5
IL2RG	CISH
IL2RG	SOCS4
IL2RG	STAT1
IL2RG	STAT2
IL2RG	STAT3
IL2RG	STAT4
IL2RG	STAT5A
IL2RG	STAT5B
IL2RG	STAT6
IL2RG	SOCS1
IL2RG	SOCS2
IL2RG	SOCS3
IL2RG	SOCS6
IL2RG	SOCS5
IL3RA	CISH
IL3RA	SOCS4
IL3RA	STAT1
IL3RA	STAT2
IL3RA	STAT3
IL3RA	STAT4
IL3RA	STAT5A
IL3RA	STAT5B
IL3RA	STAT6
IL3RA	SOCS1
IL3RA	SOCS2
IL3RA	SOCS3
IL3RA	SOCS6
IL3RA	SOCS5
IL4R	CISH
IL4R	SOCS4
IL4R	STAT1
IL4R	STAT2
IL4R	STAT3
IL4R	STAT4
IL4R	STAT5A
IL4R	STAT5B
IL4R	STAT6
IL4R	SOCS1
IL4R	SOCS2
IL4R	SOCS3
IL4R	SOCS6
IL4R	SOCS5
IL6R	CISH
IL6R	SOCS4
IL6R	STAT1
IL6R	STAT2
IL6R	STAT3
IL6R	STAT4
IL6R	STAT5A
IL6R	STAT5B
IL6R	STAT6
IL6R	SOCS1
IL6R	SOCS2
IL6R	SOCS3
IL6R	SOCS6
IL6R	SOCS5
IL6ST	CISH
IL6ST	SOCS4
IL6ST	STAT1
IL6ST	STAT2
IL6ST	STAT3
IL6ST	STAT4
IL6ST	STAT5A
IL6ST	STAT5B
IL6ST	STAT6
IL6ST	SOCS1
IL6ST	SOCS2
IL6ST	SOCS3
IL6ST	SOCS6
IL6ST	SOCS5
IL7R	CISH
IL7R	SOCS4
IL7R	STAT1
IL7R	STAT2
IL7R	STAT3
IL7R	STAT4
IL7R	STAT5A
IL7R	STAT5B
IL7R	STAT6
IL7R	SOCS1
IL7R	SOCS2
IL7R	SOCS3
IL7R	SOCS6
IL7R	SOCS5
IL10RA	CISH
IL10RA	SOCS4
IL10RA	STAT1
IL10RA	STAT2
IL10RA	STAT3
IL10RA	STAT4
IL10RA	STAT5A
IL10RA	STAT5B
IL10RA	STAT6
IL10RA	SOCS1
IL10RA	SOCS2
IL10RA	SOCS3
IL10RA	SOCS6
IL10RA	SOCS5
IL11RA	CISH
IL11RA	SOCS4
IL11RA	STAT1
IL11RA	STAT2
IL11RA	STAT3
IL11RA	STAT4
IL11RA	STAT5A
IL11RA	STAT5B
IL11RA	STAT6
IL11RA	SOCS1
IL11RA	SOCS2
IL11RA	SOCS3
IL11RA	SOCS6
IL11RA	SOCS5
IL12RB1	CISH
IL12RB1	SOCS4
IL12RB1	STAT1
IL12RB1	STAT2
IL12RB1	STAT3
IL12RB1	STAT4
IL12RB1	STAT5A
IL12RB1	STAT5B
IL12RB1	STAT6
IL12RB1	SOCS1
IL12RB1	SOCS2
IL12RB1	SOCS3
IL12RB1	SOCS6
IL12RB1	SOCS5
IL12RB2	CISH
IL12RB2	SOCS4
IL12RB2	STAT1
IL12RB2	STAT2
IL12RB2	STAT3
IL12RB2	STAT4
IL12RB2	STAT5A
IL12RB2	STAT5B
IL12RB2	STAT6
IL12RB2	SOCS1
IL12RB2	SOCS2
IL12RB2	SOCS3
IL12RB2	SOCS6
IL12RB2	SOCS5
IL13RA1	CISH
IL13RA1	SOCS4
IL13RA1	STAT1
IL13RA1	STAT2
IL13RA1	STAT3
IL13RA1	STAT4
IL13RA1	STAT5A
IL13RA1	STAT5B
IL13RA1	STAT6
IL13RA1	SOCS1
IL13RA1	SOCS2
IL13RA1	SOCS3
IL13RA1	SOCS6
IL13RA1	SOCS5
IL15RA	CISH
IL15RA	SOCS4
IL15RA	STAT1
IL15RA	STAT2
IL15RA	STAT3
IL15RA	STAT4
IL15RA	STAT5A
IL15RA	STAT5B
IL15RA	STAT6
IL15RA	SOCS1
IL15RA	SOCS2
IL15RA	SOCS3
IL15RA	SOCS6
IL15RA	SOCS5
LEPR	CISH
LEPR	SOCS4
LEPR	STAT1
LEPR	STAT2
LEPR	STAT3
LEPR	STAT4
LEPR	STAT5A
LEPR	STAT5B
LEPR	STAT6
LEPR	SOCS1
LEPR	SOCS2
LEPR	SOCS3
LEPR	SOCS6
LEPR	SOCS5
LIFR	CISH
LIFR	SOCS4
LIFR	STAT1
LIFR	STAT2
LIFR	STAT3
LIFR	STAT4
LIFR	STAT5A
LIFR	STAT5B
LIFR	STAT6
LIFR	SOCS1
LIFR	SOCS2
LIFR	SOCS3
LIFR	SOCS6
LIFR	SOCS5
IL21R	CISH
IL21R	SOCS4
IL21R	STAT1
IL21R	STAT2
IL21R	STAT3
IL21R	STAT4
IL21R	STAT5A
IL21R	STAT5B
IL21R	STAT6
IL21R	SOCS1
IL21R	SOCS2
IL21R	SOCS3
IL21R	SOCS6
IL21R	SOCS5
IL20RB	CISH
IL20RB	SOCS4
IL20RB	STAT1
IL20RB	STAT2
IL20RB	STAT3
IL20RB	STAT4
IL20RB	STAT5A
IL20RB	STAT5B
IL20RB	STAT6
IL20RB	SOCS1
IL20RB	SOCS2
IL20RB	SOCS3
IL20RB	SOCS6
IL20RB	SOCS5
PRLR	CISH
PRLR	SOCS4
PRLR	STAT1
PRLR	STAT2
PRLR	STAT3
PRLR	STAT4
PRLR	STAT5A
PRLR	STAT5B
PRLR	STAT6
PRLR	SOCS1
PRLR	SOCS2
PRLR	SOCS3
PRLR	SOCS6
PRLR	SOCS5
IL22RA1	CISH
IL22RA1	SOCS4
IL22RA1	STAT1
IL22RA1	STAT2
IL22RA1	STAT3
IL22RA1	STAT4
IL22RA1	STAT5A
IL22RA1	STAT5B
IL22RA1	STAT6
IL22RA1	SOCS1
IL22RA1	SOCS2
IL22RA1	SOCS3
IL22RA1	SOCS6
IL22RA1	SOCS5
OSMR	CISH
OSMR	SOCS4
OSMR	STAT1
OSMR	STAT2
OSMR	STAT3
OSMR	STAT4
OSMR	STAT5A
OSMR	STAT5B
OSMR	STAT6
OSMR	SOCS1
OSMR	SOCS2
OSMR	SOCS3
OSMR	SOCS6
OSMR	SOCS5
IL27RA	CISH
IL27RA	SOCS4
IL27RA	STAT1
IL27RA	STAT2
IL27RA	STAT3
IL27RA	STAT4
IL27RA	STAT5A
IL27RA	STAT5B
IL27RA	STAT6
IL27RA	SOCS1
IL27RA	SOCS2
IL27RA	SOCS3
IL27RA	SOCS6
IL27RA	SOCS5
PTPN2	CISH
PTPN2	SOCS4
PTPN2	SOCS1
PTPN2	SOCS2
PTPN2	SOCS3
PTPN2	SOCS6
PTPN2	SOCS5

## Sheet: 10_arcs
from	to
AKT3	MTOR
AKT1	MTOR
AKT2	MTOR
PIK3R5	AKT3
PIK3R5	AKT1
PIK3R5	AKT2
PIK3CA	AKT3
PIK3CA	AKT1
PIK3CA	AKT2
PIK3CB	AKT3
PIK3CB	AKT1
PIK3CB	AKT2
PIK3CD	AKT3
PIK3CD	AKT1
PIK3CD	AKT2
PIK3CG	AKT3
PIK3CG	AKT1
PIK3CG	AKT2
PIK3R1	AKT3
PIK3R1	AKT1
PIK3R1	AKT2
PIK3R2	AKT3
PIK3R2	AKT1
PIK3R2	AKT2
PIK3R3	AKT3
PIK3R3	AKT1
PIK3R3	AKT2
SOS1	HRAS
SOS2	HRAS
GRB2	SOS1
GRB2	SOS2
CREBBP	STAT1
CREBBP	STAT2
CREBBP	STAT3
CREBBP	STAT4
CREBBP	STAT5A
CREBBP	STAT5B
CREBBP	STAT6
EP300	STAT1
EP300	STAT2
EP300	STAT3
EP300	STAT4
EP300	STAT5A
EP300	STAT5B
EP300	STAT6
STAT1	BCL2
STAT1	BCL2L1
STAT1	MYC
STAT1	CDKN1A
STAT1	AOX1
STAT1	MCL1
STAT1	PIM1
STAT1	CCND1
STAT1	CCND2
STAT1	CCND3
STAT2	BCL2
STAT2	BCL2L1
STAT2	MYC
STAT2	CDKN1A
STAT2	AOX1
STAT2	MCL1
STAT2	PIM1
STAT2	CCND1
STAT2	CCND2
STAT2	CCND3
STAT3	BCL2
STAT3	BCL2L1
STAT3	MYC
STAT3	CDKN1A
STAT3	AOX1
STAT3	MCL1
STAT3	PIM1
STAT3	CCND1
STAT3	CCND2
STAT3	CCND3
STAT4	BCL2
STAT4	BCL2L1
STAT4	MYC
STAT4	CDKN1A
STAT4	AOX1
STAT4	MCL1
STAT4	PIM1
STAT4	CCND1
STAT4	CCND2
STAT4	CCND3
STAT5A	BCL2
STAT5A	BCL2L1
STAT5A	MYC
STAT5A	CDKN1A
STAT5A	AOX1
STAT5A	MCL1
STAT5A	PIM1
STAT5A	CCND1
STAT5A	CCND2
STAT5A	CCND3
STAT5B	BCL2
STAT5B	BCL2L1
STAT5B	MYC
STAT5B	CDKN1A
STAT5B	AOX1
STAT5B	MCL1
STAT5B	PIM1
STAT5B	CCND1
STAT5B	CCND2
STAT5B	CCND3
STAT6	BCL2
STAT6	BCL2L1
STAT6	MYC
STAT6	CDKN1A
STAT6	AOX1
STAT6	MCL1
STAT6	PIM1
STAT6	CCND1
STAT6	CCND2
STAT6	CCND3
PIAS3	STAT1
PIAS3	STAT2
PIAS3	STAT3
PIAS3	STAT4
PIAS3	STAT5A
PIAS3	STAT5B
PIAS3	STAT6
PIAS4	STAT1
PIAS4	STAT2
PIAS4	STAT3
PIAS4	STAT4
PIAS4	STAT5A
PIAS4	STAT5B
PIAS4	STAT6
PIAS1	STAT1
PIAS1	STAT2
PIAS1	STAT3
PIAS1	STAT4
PIAS1	STAT5A
PIAS1	STAT5B
PIAS1	STAT6
PIAS2	STAT1
PIAS2	STAT2
PIAS2	STAT3
PIAS2	STAT4
PIAS2	STAT5A
PIAS2	STAT5B
PIAS2	STAT6
PTPN6	JAK1
PTPN6	JAK2
PTPN6	JAK3
PTPN6	TYK2
STAM2	JAK1
STAM2	JAK2
STAM2	JAK3
STAM2	TYK2
STAM	JAK1
STAM	JAK2
STAM	JAK3
STAM	TYK2
JAK1	PTPN11
JAK1	PIK3R5
JAK1	PIK3CA
JAK1	PIK3CB
JAK1	PIK3CD
JAK1	PIK3CG
JAK1	PIK3R1
JAK1	PIK3R2
JAK1	PIK3R3
JAK2	PTPN11
JAK2	PIK3R5
JAK2	PIK3CA
JAK2	PIK3CB
JAK2	PIK3CD
JAK2	PIK3CG
JAK2	PIK3R1
JAK2	PIK3R2
JAK2	PIK3R3
JAK3	PTPN11
JAK3	PIK3R5
JAK3	PIK3CA
JAK3	PIK3CB
JAK3	PIK3CD
JAK3	PIK3CG
JAK3	PIK3R1
JAK3	PIK3R2
JAK3	PIK3R3
TYK2	PTPN11
TYK2	PIK3R5
TYK2	PIK3CA
TYK2	PIK3CB
TYK2	PIK3CD
TYK2	PIK3CG
TYK2	PIK3R1
TYK2	PIK3R2
TYK2	PIK3R3
FHL1	STAT1
FHL1	STAT2
FHL1	STAT3
FHL1	STAT4
FHL1	STAT5A
FHL1	STAT5B
FHL1	STAT6
CSF2RA	JAK1
CSF2RA	JAK2
CSF2RA	JAK3
CSF2RA	TYK2
CSF2RB	JAK1
CSF2RB	JAK2
CSF2RB	JAK3
CSF2RB	TYK2
CSF3R	JAK1
CSF3R	JAK2
CSF3R	JAK3
CSF3R	TYK2
IFNLR1	JAK1
IFNLR1	JAK2
IFNLR1	JAK3
IFNLR1	TYK2
EPOR	JAK1
EPOR	JAK2
EPOR	JAK3
EPOR	TYK2
GHR	JAK1
GHR	JAK2
GHR	JAK3
GHR	TYK2
IFNAR1	JAK1
IFNAR1	JAK2
IFNAR1	JAK3
IFNAR1	TYK2
IFNAR2	JAK1
IFNAR2	JAK2
IFNAR2	JAK3
IFNAR2	TYK2
IFNGR1	JAK1
IFNGR1	JAK2
IFNGR1	JAK3
IFNGR1	TYK2
IFNGR2	JAK1
IFNGR2	JAK2
IFNGR2	JAK3
IFNGR2	TYK2
IL2RA	JAK1
IL2RA	JAK2
IL2RA	JAK3
IL2RA	TYK2
IL2RB	JAK1
IL2RB	JAK2
IL2RB	JAK3
IL2RB	TYK2
IL2RG	JAK1
IL2RG	JAK2
IL2RG	JAK3
IL2RG	TYK2
IL3RA	JAK1
IL3RA	JAK2
IL3RA	JAK3
IL3RA	TYK2
IL4R	JAK1
IL4R	JAK2
IL4R	JAK3
IL4R	TYK2
IL6R	JAK1
IL6R	JAK2
IL6R	JAK3
IL6R	TYK2
IL6ST	JAK1
IL6ST	JAK2
IL6ST	JAK3
IL6ST	TYK2
IL7R	JAK1
IL7R	JAK2
IL7R	JAK3
IL7R	TYK2
IL10RA	JAK1
IL10RA	JAK2
IL10RA	JAK3
IL10RA	TYK2
IL11RA	JAK1
IL11RA	JAK2
IL11RA	JAK3
IL11RA	TYK2
IL12RB1	JAK1
IL12RB1	JAK2
IL12RB1	JAK3
IL12RB1	TYK2
IL12RB2	JAK1
IL12RB2	JAK2
IL12RB2	JAK3
IL12RB2	TYK2
IL13RA1	JAK1
IL13RA1	JAK2
IL13RA1	JAK3
IL13RA1	TYK2
IL15RA	JAK1
IL15RA	JAK2
IL15RA	JAK3
IL15RA	TYK2
LEPR	JAK1
LEPR	JAK2
LEPR	JAK3
LEPR	TYK2
LIFR	JAK1
LIFR	JAK2
LIFR	JAK3
LIFR	TYK2
IL21R	JAK1
IL21R	JAK2
IL21R	JAK3
IL21R	TYK2
IL20RB	JAK1
IL20RB	JAK2
IL20RB	JAK3
IL20RB	TYK2
PRLR	JAK1
PRLR	JAK2
PRLR	JAK3
PRLR	TYK2
IL22RA1	JAK1
IL22RA1	JAK2
IL22RA1	JAK3
IL22RA1	TYK2
OSMR	JAK1
OSMR	JAK2
OSMR	JAK3
OSMR	TYK2
IL27RA	JAK1
IL27RA	JAK2
IL27RA	JAK3
IL27RA	TYK2
PTPN2	JAK1
PTPN2	JAK2
PTPN2	JAK3
PTPN2	TYK2
PTPN2	STAT1
PTPN2	STAT2
PTPN2	STAT3
PTPN2	STAT4
PTPN2	STAT5A
PTPN2	STAT5B
PTPN2	STAT6
PTPN11	SOS1
PTPN11	SOS2
HRAS	RAF1
IL7	CSF2RA
IL7	CSF2RB
IL7	CSF3R
IL7	IFNLR1
IL7	EPOR
IL7	GHR
IL7	IFNAR1
IL7	IFNAR2
IL7	IFNGR1
IL7	IFNGR2
IL7	IL2RA
IL7	IL2RB
IL7	IL2RG
IL7	IL3RA
IL7	IL4R
IL7	IL6R
IL7	IL6ST
IL7	IL7R
IL7	IL10RA
IL7	IL11RA
IL7	IL12RB1
IL7	IL12RB2
IL7	IL13RA1
IL7	IL15RA
IL7	LEPR
IL7	LIFR
IL7	IL21R
IL7	IL20RB
IL7	PRLR
IL7	IL22RA1
IL7	OSMR
IL7	IL27RA
IL15	CSF2RA
IL15	CSF2RB
IL15	CSF3R
IL15	IFNLR1
IL15	EPOR
IL15	GHR
IL15	IFNAR1
IL15	IFNAR2
IL15	IFNGR1
IL15	IFNGR2
IL15	IL2RA
IL15	IL2RB
IL15	IL2RG
IL15	IL3RA
IL15	IL4R
IL15	IL6R
IL15	IL6ST
IL15	IL7R
IL15	IL10RA
IL15	IL11RA
IL15	IL12RB1
IL15	IL12RB2
IL15	IL13RA1
IL15	IL15RA
IL15	LEPR
IL15	LIFR
IL15	IL21R
IL15	IL20RB
IL15	PRLR
IL15	IL22RA1
IL15	OSMR
IL15	IL27RA
LIF	CSF2RA
LIF	CSF2RB
LIF	CSF3R
LIF	IFNLR1
LIF	EPOR
LIF	GHR
LIF	IFNAR1
LIF	IFNAR2
LIF	IFNGR1
LIF	IFNGR2
LIF	IL2RA
LIF	IL2RB
LIF	IL2RG
LIF	IL3RA
LIF	IL4R
LIF	IL6R
LIF	IL6ST
LIF	IL7R
LIF	IL10RA
LIF	IL11RA
LIF	IL12RB1
LIF	IL12RB2
LIF	IL13RA1
LIF	IL15RA
LIF	LEPR
LIF	LIFR
LIF	IL21R
LIF	IL20RB
LIF	PRLR
LIF	IL22RA1
LIF	OSMR
LIF	IL27RA
THPO	CSF2RA
THPO	CSF2RB
THPO	CSF3R
THPO	IFNLR1
THPO	EPOR
THPO	GHR
THPO	IFNAR1
THPO	IFNAR2
THPO	IFNGR1
THPO	IFNGR2
THPO	IL2RA
THPO	IL2RB
THPO	IL2RG
THPO	IL3RA
THPO	IL4R
THPO	IL6R
THPO	IL6ST
THPO	IL7R
THPO	IL10RA
THPO	IL11RA
THPO	IL12RB1
THPO	IL12RB2
THPO	IL13RA1
THPO	IL15RA
THPO	LEPR
THPO	LIFR
THPO	IL21R
THPO	IL20RB
THPO	PRLR
THPO	IL22RA1
THPO	OSMR
THPO	IL27RA
STAT3	STAT1
STAT3	JAK2
STAT3	STAT4
STAT3	SOCS6
STAT3	STAT2
STAT3	SOCS1
STAT3	SOCS2
STAT3	JAK3
STAT3	CISH
STAT3	JAK1
STAT3	TYK2
STAT3	SOCS5
STAT3	STAT5B
STAT3	STAT6
STAT3	SOCS4
STAT3	STAT5A
STAT3	SOCS3
STAT1	JAK2
STAT1	STAT4
STAT1	SOCS6
STAT1	STAT2
STAT1	SOCS1
STAT1	SOCS2
STAT1	JAK3
STAT1	CISH
STAT1	JAK1
STAT1	TYK2
STAT1	SOCS5
STAT1	STAT5B
STAT1	STAT6
STAT1	SOCS4
STAT1	STAT5A
STAT1	SOCS3
JAK2	STAT4
JAK2	SOCS6
JAK2	STAT2
JAK2	SOCS1
JAK2	SOCS2
JAK2	JAK3
JAK2	CISH
JAK2	JAK1
JAK2	TYK2
JAK2	SOCS5
JAK2	STAT5B
JAK2	STAT6
JAK2	SOCS4
JAK2	STAT5A
JAK2	SOCS3
STAT4	SOCS6
STAT4	STAT2
STAT4	SOCS1
STAT4	SOCS2
STAT4	JAK3
STAT4	CISH
STAT4	JAK1
STAT4	TYK2
STAT4	SOCS5
STAT4	STAT5B
STAT4	STAT6
STAT4	SOCS4
STAT4	STAT5A
STAT4	SOCS3
SOCS6	STAT2
SOCS6	SOCS1
SOCS6	SOCS2
SOCS6	JAK3
SOCS6	CISH
SOCS6	JAK1
SOCS6	TYK2
SOCS6	SOCS5
SOCS6	STAT5B
SOCS6	STAT6
SOCS6	SOCS4
SOCS6	STAT5A
SOCS6	SOCS3
STAT2	SOCS1
STAT2	SOCS2
STAT2	JAK3
STAT2	CISH
STAT2	JAK1
STAT2	TYK2
STAT2	SOCS5
STAT2	STAT5B
STAT2	STAT6
STAT2	SOCS4
STAT2	STAT5A
STAT2	SOCS3
SOCS1	SOCS2
SOCS1	JAK3
SOCS1	CISH
SOCS1	JAK1
SOCS1	TYK2
SOCS1	SOCS5
SOCS1	STAT5B
SOCS1	STAT6
SOCS1	SOCS4
SOCS1	STAT5A
SOCS1	SOCS3
SOCS2	JAK3
SOCS2	CISH
SOCS2	JAK1
SOCS2	TYK2
SOCS2	SOCS5
SOCS2	STAT5B
SOCS2	STAT6
SOCS2	SOCS4
SOCS2	STAT5A
SOCS2	SOCS3
JAK3	CISH
JAK3	JAK1
JAK3	TYK2
JAK3	SOCS5
JAK3	STAT5B
JAK3	STAT6
JAK3	SOCS4
JAK3	STAT5A
JAK3	SOCS3
CISH	JAK1
CISH	TYK2
CISH	SOCS5
CISH	STAT5B
CISH	STAT6
CISH	SOCS4
CISH	STAT5A
CISH	SOCS3
JAK1	TYK2
JAK1	SOCS5
JAK1	STAT5B
JAK1	STAT6
JAK1	SOCS4
JAK1	STAT5A
JAK1	SOCS3
TYK2	SOCS5
TYK2	STAT5B
TYK2	STAT6
TYK2	SOCS4
TYK2	STAT5A
TYK2	SOCS3
SOCS5	STAT5B
SOCS5	STAT6
SOCS5	SOCS4
SOCS5	STAT5A
SOCS5	SOCS3
STAT5B	STAT6
STAT5B	SOCS4
STAT5B	STAT5A
STAT5B	SOCS3
STAT6	SOCS4
STAT6	STAT5A
STAT6	SOCS3
SOCS4	STAT5A
SOCS4	SOCS3
STAT5A	SOCS3
CREBBP	CISH
CREBBP	SOCS4
CREBBP	JAK1
CREBBP	JAK2
CREBBP	JAK3
CREBBP	TYK2
CREBBP	SOCS1
CREBBP	SOCS2
CREBBP	SOCS3
CREBBP	SOCS6
CREBBP	SOCS5
EP300	CISH
EP300	SOCS4
EP300	JAK1
EP300	JAK2
EP300	JAK3
EP300	TYK2
EP300	SOCS1
EP300	SOCS2
EP300	SOCS3
EP300	SOCS6
EP300	SOCS5
PIAS3	CISH
PIAS3	SOCS4
PIAS3	JAK1
PIAS3	JAK2
PIAS3	JAK3
PIAS3	TYK2
PIAS3	SOCS1
PIAS3	SOCS2
PIAS3	SOCS3
PIAS3	SOCS6
PIAS3	SOCS5
PIAS4	CISH
PIAS4	SOCS4
PIAS4	JAK1
PIAS4	JAK2
PIAS4	JAK3
PIAS4	TYK2
PIAS4	SOCS1
PIAS4	SOCS2
PIAS4	SOCS3
PIAS4	SOCS6
PIAS4	SOCS5
PIAS1	CISH
PIAS1	SOCS4
PIAS1	JAK1
PIAS1	JAK2
PIAS1	JAK3
PIAS1	TYK2
PIAS1	SOCS1
PIAS1	SOCS2
PIAS1	SOCS3
PIAS1	SOCS6
PIAS1	SOCS5
PIAS2	CISH
PIAS2	SOCS4
PIAS2	JAK1
PIAS2	JAK2
PIAS2	JAK3
PIAS2	TYK2
PIAS2	SOCS1
PIAS2	SOCS2
PIAS2	SOCS3
PIAS2	SOCS6
PIAS2	SOCS5
PTPN6	CISH
PTPN6	SOCS4
PTPN6	STAT1
PTPN6	STAT2
PTPN6	STAT3
PTPN6	STAT4
PTPN6	STAT5A
PTPN6	STAT5B
PTPN6	STAT6
PTPN6	SOCS1
PTPN6	SOCS2
PTPN6	SOCS3
PTPN6	SOCS6
PTPN6	SOCS5
STAM2	CISH
STAM2	SOCS4
STAM2	STAT1
STAM2	STAT2
STAM2	STAT3
STAM2	STAT4
STAM2	STAT5A
STAM2	STAT5B
STAM2	STAT6
STAM2	SOCS1
STAM2	SOCS2
STAM2	SOCS3
STAM2	SOCS6
STAM2	SOCS5
STAM	CISH
STAM	SOCS4
STAM	STAT1
STAM	STAT2
STAM	STAT3
STAM	STAT4
STAM	STAT5A
STAM	STAT5B
STAM	STAT6
STAM	SOCS1
STAM	SOCS2
STAM	SOCS3
STAM	SOCS6
STAM	SOCS5
FHL1	CISH
FHL1	SOCS4
FHL1	JAK1
FHL1	JAK2
FHL1	JAK3
FHL1	TYK2
FHL1	SOCS1
FHL1	SOCS2
FHL1	SOCS3
FHL1	SOCS6
FHL1	SOCS5
CSF2RA	CISH
CSF2RA	SOCS4
CSF2RA	STAT1
CSF2RA	STAT2
CSF2RA	STAT3
CSF2RA	STAT4
CSF2RA	STAT5A
CSF2RA	STAT5B
CSF2RA	STAT6
CSF2RA	SOCS1
CSF2RA	SOCS2
CSF2RA	SOCS3
CSF2RA	SOCS6
CSF2RA	SOCS5
CSF2RB	CISH
CSF2RB	SOCS4
CSF2RB	STAT1
CSF2RB	STAT2
CSF2RB	STAT3
CSF2RB	STAT4
CSF2RB	STAT5A
CSF2RB	STAT5B
CSF2RB	STAT6
CSF2RB	SOCS1
CSF2RB	SOCS2
CSF2RB	SOCS3
CSF2RB	SOCS6
CSF2RB	SOCS5
CSF3R	CISH
CSF3R	SOCS4
CSF3R	STAT1
CSF3R	STAT2
CSF3R	STAT3
CSF3R	STAT4
CSF3R	STAT5A
CSF3R	STAT5B
CSF3R	STAT6
CSF3R	SOCS1
CSF3R	SOCS2
CSF3R	SOCS3
CSF3R	SOCS6
CSF3R	SOCS5
IFNLR1	CISH
IFNLR1	SOCS4
IFNLR1	STAT1
IFNLR1	STAT2
IFNLR1	STAT3
IFNLR1	STAT4
IFNLR1	STAT5A
IFNLR1	STAT5B
IFNLR1	STAT6
IFNLR1	SOCS1
IFNLR1	SOCS2
IFNLR1	SOCS3
IFNLR1	SOCS6
IFNLR1	SOCS5
EPOR	CISH
EPOR	SOCS4
EPOR	STAT1
EPOR	STAT2
EPOR	STAT3
EPOR	STAT4
EPOR	STAT5A
EPOR	STAT5B
EPOR	STAT6
EPOR	SOCS1
EPOR	SOCS2
EPOR	SOCS3
EPOR	SOCS6
EPOR	SOCS5
GHR	CISH
GHR	SOCS4
GHR	STAT1
GHR	STAT2
GHR	STAT3
GHR	STAT4
GHR	STAT5A
GHR	STAT5B
GHR	STAT6
GHR	SOCS1
GHR	SOCS2
GHR	SOCS3
GHR	SOCS6
GHR	SOCS5
IFNAR1	CISH
IFNAR1	SOCS4
IFNAR1	STAT1
IFNAR1	STAT2
IFNAR1	STAT3
IFNAR1	STAT4
IFNAR1	STAT5A
IFNAR1	STAT5B
IFNAR1	STAT6
IFNAR1	SOCS1
IFNAR1	SOCS2
IFNAR1	SOCS3
IFNAR1	SOCS6
IFNAR1	SOCS5
IFNAR2	CISH
IFNAR2	SOCS4
IFNAR2	STAT1
IFNAR2	STAT2
IFNAR2	STAT3
IFNAR2	STAT4
IFNAR2	STAT5A
IFNAR2	STAT5B
IFNAR2	STAT6
IFNAR2	SOCS1
IFNAR2	SOCS2
IFNAR2	SOCS3
IFNAR2	SOCS6
IFNAR2	SOCS5
IFNGR1	CISH
IFNGR1	SOCS4
IFNGR1	STAT1
IFNGR1	STAT2
IFNGR1	STAT3
IFNGR1	STAT4
IFNGR1	STAT5A
IFNGR1	STAT5B
IFNGR1	STAT6
IFNGR1	SOCS1
IFNGR1	SOCS2
IFNGR1	SOCS3
IFNGR1	SOCS6
IFNGR1	SOCS5
IFNGR2	CISH
IFNGR2	SOCS4
IFNGR2	STAT1
IFNGR2	STAT2
IFNGR2	STAT3
IFNGR2	STAT4
IFNGR2	STAT5A
IFNGR2	STAT5B
IFNGR2	STAT6
IFNGR2	SOCS1
IFNGR2	SOCS2
IFNGR2	SOCS3
IFNGR2	SOCS6
IFNGR2	SOCS5
IL2RA	CISH
IL2RA	SOCS4
IL2RA	STAT1
IL2RA	STAT2
IL2RA	STAT3
IL2RA	STAT4
IL2RA	STAT5A
IL2RA	STAT5B
IL2RA	STAT6
IL2RA	SOCS1
IL2RA	SOCS2
IL2RA	SOCS3
IL2RA	SOCS6
IL2RA	SOCS5
IL2RB	CISH
IL2RB	SOCS4
IL2RB	STAT1
IL2RB	STAT2
IL2RB	STAT3
IL2RB	STAT4
IL2RB	STAT5A
IL2RB	STAT5B
IL2RB	STAT6
IL2RB	SOCS1
IL2RB	SOCS2
IL2RB	SOCS3
IL2RB	SOCS6
IL2RB	SOCS5
IL2RG	CISH
IL2RG	SOCS4
IL2RG	STAT1
IL2RG	STAT2
IL2RG	STAT3
IL2RG	STAT4
IL2RG	STAT5A
IL2RG	STAT5B
IL2RG	STAT6
IL2RG	SOCS1
IL2RG	SOCS2
IL2RG	SOCS3
IL2RG	SOCS6
IL2RG	SOCS5
IL3RA	CISH
IL3RA	SOCS4
IL3RA	STAT1
IL3RA	STAT2
IL3RA	STAT3
IL3RA	STAT4
IL3RA	STAT5A
IL3RA	STAT5B
IL3RA	STAT6
IL3RA	SOCS1
IL3RA	SOCS2
IL3RA	SOCS3
IL3RA	SOCS6
IL3RA	SOCS5
IL4R	CISH
IL4R	SOCS4
IL4R	STAT1
IL4R	STAT2
IL4R	STAT3
IL4R	STAT4
IL4R	STAT5A
IL4R	STAT5B
IL4R	STAT6
IL4R	SOCS1
IL4R	SOCS2
IL4R	SOCS3
IL4R	SOCS6
IL4R	SOCS5
IL6R	CISH
IL6R	SOCS4
IL6R	STAT1
IL6R	STAT2
IL6R	STAT3
IL6R	STAT4
IL6R	STAT5A
IL6R	STAT5B
IL6R	STAT6
IL6R	SOCS1
IL6R	SOCS2
IL6R	SOCS3
IL6R	SOCS6
IL6R	SOCS5
IL6ST	CISH
IL6ST	SOCS4
IL6ST	STAT1
IL6ST	STAT2
IL6ST	STAT3
IL6ST	STAT4
IL6ST	STAT5A
IL6ST	STAT5B
IL6ST	STAT6
IL6ST	SOCS1
IL6ST	SOCS2
IL6ST	SOCS3
IL6ST	SOCS6
IL6ST	SOCS5
IL7R	CISH
IL7R	SOCS4
IL7R	STAT1
IL7R	STAT2
IL7R	STAT3
IL7R	STAT4
IL7R	STAT5A
IL7R	STAT5B
IL7R	STAT6
IL7R	SOCS1
IL7R	SOCS2
IL7R	SOCS3
IL7R	SOCS6
IL7R	SOCS5
IL10RA	CISH
IL10RA	SOCS4
IL10RA	STAT1
IL10RA	STAT2
IL10RA	STAT3
IL10RA	STAT4
IL10RA	STAT5A
IL10RA	STAT5B
IL10RA	STAT6
IL10RA	SOCS1
IL10RA	SOCS2
IL10RA	SOCS3
IL10RA	SOCS6
IL10RA	SOCS5
IL11RA	CISH
IL11RA	SOCS4
IL11RA	STAT1
IL11RA	STAT2
IL11RA	STAT3
IL11RA	STAT4
IL11RA	STAT5A
IL11RA	STAT5B
IL11RA	STAT6
IL11RA	SOCS1
IL11RA	SOCS2
IL11RA	SOCS3
IL11RA	SOCS6
IL11RA	SOCS5
IL12RB1	CISH
IL12RB1	SOCS4
IL12RB1	STAT1
IL12RB1	STAT2
IL12RB1	STAT3
IL12RB1	STAT4
IL12RB1	STAT5A
IL12RB1	STAT5B
IL12RB1	STAT6
IL12RB1	SOCS1
IL12RB1	SOCS2
IL12RB1	SOCS3
IL12RB1	SOCS6
IL12RB1	SOCS5
IL12RB2	CISH
IL12RB2	SOCS4
IL12RB2	STAT1
IL12RB2	STAT2
IL12RB2	STAT3
IL12RB2	STAT4
IL12RB2	STAT5A
IL12RB2	STAT5B
IL12RB2	STAT6
IL12RB2	SOCS1
IL12RB2	SOCS2
IL12RB2	SOCS3
IL12RB2	SOCS6
IL12RB2	SOCS5
IL13RA1	CISH
IL13RA1	SOCS4
IL13RA1	STAT1
IL13RA1	STAT2
IL13RA1	STAT3
IL13RA1	STAT4
IL13RA1	STAT5A
IL13RA1	STAT5B
IL13RA1	STAT6
IL13RA1	SOCS1
IL13RA1	SOCS2
IL13RA1	SOCS3
IL13RA1	SOCS6
IL13RA1	SOCS5
IL15RA	CISH
IL15RA	SOCS4
IL15RA	STAT1
IL15RA	STAT2
IL15RA	STAT3
IL15RA	STAT4
IL15RA	STAT5A
IL15RA	STAT5B
IL15RA	STAT6
IL15RA	SOCS1
IL15RA	SOCS2
IL15RA	SOCS3
IL15RA	SOCS6
IL15RA	SOCS5
LEPR	CISH
LEPR	SOCS4
LEPR	STAT1
LEPR	STAT2
LEPR	STAT3
LEPR	STAT4
LEPR	STAT5A
LEPR	STAT5B
LEPR	STAT6
LEPR	SOCS1
LEPR	SOCS2
LEPR	SOCS3
LEPR	SOCS6
LEPR	SOCS5
LIFR	CISH
LIFR	SOCS4
LIFR	STAT1
LIFR	STAT2
LIFR	STAT3
LIFR	STAT4
LIFR	STAT5A
LIFR	STAT5B
LIFR	STAT6
LIFR	SOCS1
LIFR	SOCS2
LIFR	SOCS3
LIFR	SOCS6
LIFR	SOCS5
IL21R	CISH
IL21R	SOCS4
IL21R	STAT1
IL21R	STAT2
IL21R	STAT3
IL21R	STAT4
IL21R	STAT5A
IL21R	STAT5B
IL21R	STAT6
IL21R	SOCS1
IL21R	SOCS2
IL21R	SOCS3
IL21R	SOCS6
IL21R	SOCS5
IL20RB	CISH
IL20RB	SOCS4
IL20RB	STAT1
IL20RB	STAT2
IL20RB	STAT3
IL20RB	STAT4
IL20RB	STAT5A
IL20RB	STAT5B
IL20RB	STAT6
IL20RB	SOCS1
IL20RB	SOCS2
IL20RB	SOCS3
IL20RB	SOCS6
IL20RB	SOCS5
PRLR	CISH
PRLR	SOCS4
PRLR	STAT1
PRLR	STAT2
PRLR	STAT3
PRLR	STAT4
PRLR	STAT5A
PRLR	STAT5B
PRLR	STAT6
PRLR	SOCS1
PRLR	SOCS2
PRLR	SOCS3
PRLR	SOCS6
PRLR	SOCS5
IL22RA1	CISH
IL22RA1	SOCS4
IL22RA1	STAT1
IL22RA1	STAT2
IL22RA1	STAT3
IL22RA1	STAT4
IL22RA1	STAT5A
IL22RA1	STAT5B
IL22RA1	STAT6
IL22RA1	SOCS1
IL22RA1	SOCS2
IL22RA1	SOCS3
IL22RA1	SOCS6
IL22RA1	SOCS5
OSMR	CISH
OSMR	SOCS4
OSMR	STAT1
OSMR	STAT2
OSMR	STAT3
OSMR	STAT4
OSMR	STAT5A
OSMR	STAT5B
OSMR	STAT6
OSMR	SOCS1
OSMR	SOCS2
OSMR	SOCS3
OSMR	SOCS6
OSMR	SOCS5
IL27RA	CISH
IL27RA	SOCS4
IL27RA	STAT1
IL27RA	STAT2
IL27RA	STAT3
IL27RA	STAT4
IL27RA	STAT5A
IL27RA	STAT5B
IL27RA	STAT6
IL27RA	SOCS1
IL27RA	SOCS2
IL27RA	SOCS3
IL27RA	SOCS6
IL27RA	SOCS5
PTPN2	CISH
PTPN2	SOCS4
PTPN2	SOCS1
PTPN2	SOCS2
PTPN2	SOCS3
PTPN2	SOCS6
PTPN2	SOCS5
