# Supplementary material for: Comparing Bayesian-Based Reconstruction Strategies in Topology-Based Pathway Enrichment Analysis
Source: Biomolecules. 2022 Jun 28;12(7):906. doi: 10.3390/biom12070906 (PMC9313337; doi:10.3390/biom12070906)
Supplement: Supplementary file 1 [file biomolecules-12-00906-s001.zip › S7_Supplementary File 7 - JAK-STAT_PROPS.xlsx]

## Sheet: 1_arcs
from	to
STAM2	JAK3
IL20RB	JAK3
CREBBP	STAT5B
STAT2	BCL2L1
STAT2	MYC
IL13RA1	JAK3
PIAS2	STAT2
STAT4	CCND2
JAK2	STAT4
LIF	PRLR
STAT5A	AOX1
JAK1	STAT1
IL7	IL15RA
IL6R	JAK2
STAT1	SOCS1
IL22RA1	JAK1
PTPN2	STAT3
FHL1	STAT3
STAT4	STAT5B
STAT4	CCND1
SOCS1	TYK2
IL7R	JAK2
IL15	LEPR
IFNGR1	JAK3
IL7	LIFR
IL15	IL4R
JAK2	STAT3
JAK2	STAT1
SOCS6	JAK1
FHL1	STAT5B
TYK2	STAT5A
CREBBP	STAT1
STAT4	MYC
GHR	JAK1
THPO	IL2RA
LIF	IL20RB
IL7	IFNAR2
IL15	OSMR
JAK2	PIK3CB
IL3RA	TYK2
STAT6	MCL1
IL15	IFNAR1
LIF	IL3RA
SOCS2	JAK3
IL15	IFNLR1
FHL1	STAT5A
STAT2	CCND2
JAK2	PIK3R2
IL15	IL20RB
IL7R	TYK2
IL7	IFNGR2
PIK3CA	AKT3
STAT1	MCL1
STAT6	SOCS4
STAT3	SOCS2
IL22RA1	JAK3
THPO	IL15RA
STAT5A	STAT3
THPO	IFNAR2
STAT2	STAT5A
CSF2RA	TYK2
STAT4	PIM1
IL7	IFNLR1
SOCS5	JAK2
IL2RB	JAK1
JAK1	STAT6
IL2RG	JAK2
JAK1	PIK3R1
STAT5A	SOCS2
IL15	CSF3R
STAT5B	STAT3
STAT3	SOCS3
IL7	IL7R
IL7	IL13RA1
PRLR	JAK1
PIAS1	STAT1
THPO	IFNAR1
EP300	STAT1
TYK2	PIK3R5
STAT5B	MYC
IL27RA	JAK1
PIK3R2	AKT2
STAT5B	MCL1
STAT4	STAT5A
IL7R	JAK1
STAT2	SOCS5
IL3RA	JAK3
PIAS3	STAT6
LIF	IFNAR1
TYK2	STAT5B
STAT5A	CCND2
STAT6	BCL2
JAK1	PIK3R3
FHL1	STAT2
STAT5B	STAT5A
PIK3CB	AKT3
STAT4	CCND3
IL15	IL10RA
STAM2	TYK2
LIF	IL10RA
IL27RA	TYK2
STAT3	BCL2L1
STAM	JAK2
IL27RA	JAK3
LIF	IL12RB2
STAT3	PIM1
IL11RA	JAK1
SOCS4	TYK2
IL15	LIFR
IFNAR2	JAK3
IL12RB1	JAK2
PIAS4	STAT4
IL15	IL27RA
THPO	IFNLR1
IL4R	JAK3
SOCS5	JAK3
THPO	IL27RA
PIAS2	STAT5A
IL15	IL11RA
IFNGR1	TYK2
IL27RA	JAK2
SOS1	HRAS
JAK1	STAT5B
PIK3CB	AKT1
AKT1	MTOR
TYK2	PIK3CB
PRLR	JAK3
IFNLR1	JAK1
EPOR	JAK1
STAT6	MYC
JAK2	STAT5A
EP300	STAT2
CREBBP	STAT6
STAT4	AOX1
STAT1	SOCS3
JAK3	PIK3CG
THPO	IL3RA
IL15	GHR
STAT3	CDKN1A
STAT5A	CISH
PTPN2	STAT2
JAK2	PTPN11
IL15	IL12RB2
OSMR	JAK2
IL7	IL4R
GHR	JAK2
THPO	IL4R
PTPN2	STAT6
LIF	LIFR
CSF3R	TYK2
IL7	IL12RB1
GHR	TYK2
IL7	EPOR
OSMR	JAK1
EP300	STAT5A
STAT5A	PIM1
STAT1	SOCS4
LIF	CSF3R
IL6ST	TYK2
IL20RB	JAK2
STAT6	AOX1
STAT6	CCND3
SOCS6	JAK2
IL12RB2	TYK2
PIAS4	STAT5A
LIFR	JAK3
STAT2	CISH
IL15	CSF2RB
STAT1	AOX1
PTPN6	JAK2
STAT6	STAT1
IL7	CSF2RA
STAT1	CISH
CREBBP	STAT2
STAT4	SOCS2
IFNAR1	TYK2
STAT6	STAT5A
JAK3	PTPN11
PTPN6	JAK3
TYK2	PTPN11
IL15	IL6R
STAT2	AOX1
STAT6	CISH
IL12RB1	JAK3
PIK3R1	AKT2
THPO	IL6R
STAT2	MCL1
STAT5A	CDKN1A
IL7	CSF3R
STAT5A	CCND1
SOCS6	JAK3
PIK3R3	AKT2
JAK1	PIK3R5
IL7	GHR
STAT2	STAT5B
IL15	IL2RA
CSF2RA	JAK3
LIF	CSF2RB
IL15	IL3RA
STAM	JAK3
JAK3	PIK3R5
STAT2	CDKN1A
STAT5A	SOCS3
FHL1	STAT1
JAK2	PIK3CD
STAT4	STAT3
STAT5B	CCND3
STAT4	CISH
JAK1	PIK3CA
IL6R	JAK3
PIK3R1	AKT3
PTPN6	JAK1
LIF	IL11RA
IFNGR2	JAK1
JAK1	PIK3CD
IL20RB	JAK1
IL7	OSMR
PIK3CG	AKT3
PIAS1	STAT5A
SOCS3	JAK3
LEPR	JAK1
IL2RG	TYK2
PIAS1	STAT4
STAT6	PIM1
STAT1	STAT5B
LIF	IL6ST
IL21R	JAK2
PIK3CG	AKT1
IL6ST	JAK3
IL12RB2	JAK3
PIK3CB	AKT2
IL6ST	JAK2
IL22RA1	TYK2
IL2RB	TYK2
PIAS1	STAT6
PIK3CA	AKT1
FHL1	STAT4
STAT1	STAT3
IL7	IL2RG
IL6R	TYK2
IL7	IL20RB
STAT4	CDKN1A
IL15	EPOR
THPO	IFNGR2
STAT1	PIM1
JAK1	STAT4
IFNAR2	JAK2
STAM	JAK1
THPO	IL7R
PIK3R3	AKT1
IL7	IFNAR1
CREBBP	STAT4
JAK1	STAT5A
STAT6	SOCS1
IL15	CSF2RA
TYK2	PIK3CD
STAT1	MYC
IL15	IFNGR2
IL12RB1	TYK2
AKT3	MTOR
STAT2	SOCS3
CSF2RB	JAK1
STAT2	PIM1
IL6ST	JAK1
IL15RA	TYK2
STAT4	SOCS3
STAT5B	CDKN1A
PIAS4	STAT6
IL4R	JAK1
STAT1	STAT5A
JAK2	PIK3CA
FHL1	STAT6
CSF3R	JAK2
PTPN2	JAK3
STAT3	MCL1
PIAS2	STAT3
PIAS1	STAT2
PIK3R1	AKT1
IL7	CSF2RB
PIAS3	STAT5A
PIAS2	STAT1
STAT6	STAT3
PTPN2	STAT4
STAT5A	MCL1
AKT2	MTOR
LIFR	TYK2
SOS2	HRAS
LEPR	TYK2
IL7	IL3RA
PIAS2	STAT5B
PIAS2	STAT6
STAT1	STAT4
EPOR	JAK3
IL11RA	TYK2
IL15	IL2RB
IL15	IL6ST
IL7	IL22RA1
IFNGR2	JAK3
IL7	LEPR
STAT6	CCND2
JAK2	PIK3R3
PIAS1	STAT3
SOCS4	JAK3
STAT2	STAT6
PTPN2	TYK2
STAT1	CDKN1A
JAK1	PIK3R2
JAK3	PIK3R3
IFNAR1	JAK1
STAT1	CCND2
THPO	IFNGR1
THPO	CSF2RB
STAT5B	PIM1
THPO	IL12RB1
STAT4	SOCS1
PRLR	JAK2
LIF	IL12RB1
IL7	IL2RB
JAK3	PIK3CB
IL13RA1	JAK1
LIF	CSF2RA
IFNLR1	JAK2
OSMR	TYK2
PIK3R5	AKT2
LIF	IL21R
IL15	IFNAR2
LIF	IL2RA
PIK3CG	AKT2
IL4R	JAK2
STAT2	SOCS4
PIK3R5	AKT3
IL21R	JAK1
JAK1	STAT3
LEPR	JAK3
LIF	IFNGR2
LIF	IL15RA
STAT5A	BCL2L1
LIF	OSMR
STAT4	BCL2L1
IL22RA1	JAK2
PIK3CD	AKT3
STAT2	SOCS2
IL7	IL6R
PTPN2	JAK2
THPO	IL12RB2
IL2RB	JAK2
IL3RA	JAK1
IL2RG	JAK3
JAK1	PIK3CG
IL12RB2	JAK1
EPOR	TYK2
IL15	IL21R
IL15	IL15RA
EPOR	JAK2
THPO	IL13RA1
IFNGR1	JAK1
CREBBP	STAT3
IL11RA	JAK3
PIAS4	STAT3
IL2RG	JAK1
STAT3	MYC
THPO	PRLR
IFNGR2	JAK2
IL7	IL11RA
IL3RA	JAK2
STAT5B	AOX1
JAK1	PTPN11
PIAS1	STAT5B
PTPN11	SOS1
TYK2	PIK3R2
IFNLR1	TYK2
IL15	IL7R
LIF	IL7R
STAT5A	BCL2
STAT5B	SOCS3
JAK2	PIK3CG
HRAS	RAF1
PIK3R3	AKT3
LIF	IFNAR2
IL10RA	JAK2
IL2RA	JAK1
PIAS4	STAT5B
IL2RA	JAK2
PTPN11	SOS2
JAK3	PIK3R2
PIAS3	STAT2
IL6R	JAK1
PIAS3	STAT4
LIF	EPOR
PTPN2	STAT1
STAM2	JAK1
STAT1	CCND1
LEPR	JAK2
JAK2	STAT5B
LIF	IL13RA1
CSF2RB	JAK2
JAK3	PIK3CA
LIF	IL2RB
GRB2	SOS2
IFNLR1	JAK3
THPO	IL10RA
IL10RA	TYK2
IL15	IL22RA1
STAT3	CCND3
SOCS5	TYK2
JAK1	STAT2
TYK2	PIK3CG
TYK2	PIK3CA
OSMR	JAK3
IL7	IL21R
PIK3R5	AKT1
THPO	IL2RB
IL2RA	TYK2
EP300	STAT6
IFNAR2	TYK2
STAT1	BCL2
IL13RA1	JAK2
LIF	IFNGR1
CSF2RA	JAK1
THPO	IL21R
TYK2	PIK3R1
IL21R	JAK3
THPO	IL6ST
STAT3	CCND2
EP300	STAT5B
LIF	IL27RA
STAT5B	CCND1
THPO	LEPR
PIK3CD	AKT2
STAT1	CCND3
IL7	IFNGR1
LIFR	JAK1
LIF	IL6R
IL12RB1	JAK1
IFNGR2	TYK2
PIK3R2	AKT1
STAT3	BCL2
STAT2	CCND3
STAT6	BCL2L1
STAT6	SOCS3
IL7	IL27RA
THPO	IL2RG
CSF3R	JAK3
THPO	CSF2RA
IFNAR2	JAK1
GRB2	SOS1
STAM	TYK2
STAT4	MCL1
THPO	IL20RB
IL7	PRLR
STAT6	STAT4
JAK2	PIK3R1
IL7	IL12RB2
JAK2	PIK3R5
PIAS4	STAT1
LIF	IL22RA1
STAT4	BCL2
IL21R	TYK2
IL12RB2	JAK2
IL11RA	JAK2
STAT6	CCND1
SOCS6	TYK2
JAK2	STAT6
STAT2	BCL2
STAT5B	BCL2L1
IFNAR1	JAK3
IL7	IL6ST
PIAS3	STAT3
STAT1	SOCS2
CSF2RB	JAK3
TYK2	PIK3R3
IL20RB	TYK2
PTPN2	STAT5B
STAT5A	CCND3
THPO	IL11RA
IFNGR1	JAK2
EP300	STAT3
EP300	STAT4
IL2RA	JAK3
LIF	GHR
IL7	IL2RA
STAT5A	MYC
IL15	IL12RB1
LIF	LEPR
THPO	GHR
STAT2	SOCS1
IL13RA1	TYK2
IFNAR1	JAK2
LIF	IL4R
STAT6	SOCS2
THPO	IL22RA1
IL15	IL2RG
THPO	EPOR
PIAS3	STAT5B
THPO	LIFR
CREBBP	STAT5A
STAT5B	BCL2
IL15	IL13RA1
STAT2	STAT3
SOCS1	JAK3
STAT5B	CISH
CSF2RB	TYK2
IL4R	TYK2
IL2RB	JAK3
PIAS3	STAT1
IL15	IFNGR1
STAT2	CCND1
STAT3	AOX1
PIK3CD	AKT1
THPO	OSMR
LIFR	JAK2
IL7R	JAK3
STAT3	CCND1
STAT4	SOCS4
PTPN6	TYK2
STAT2	STAT4
PTPN2	JAK1
PIK3R2	AKT3
IL15RA	JAK1
STAT5B	SOCS2
TYK2	STAT3
THPO	CSF3R
CSF3R	JAK1
STAM2	JAK2
PIK3CA	AKT2
JAK3	PIK3R1
JAK3	PIK3CD
CSF2RA	JAK2
STAT1	BCL2L1
STAT6	CDKN1A
PIAS4	STAT2
IL7	IL10RA
IL10RA	JAK3
STAT6	STAT5B
IL15RA	JAK3
PRLR	TYK2
STAT2	STAT1
IL10RA	JAK1
LIF	IL2RG
IL15RA	JAK2
PTPN2	STAT5A
GHR	JAK3
JAK1	PIK3CB
STAT5B	CCND2
IL15	PRLR
LIF	IFNLR1
STAT3	CISH
PIAS2	STAT4

## Sheet: 2_arcs
from	to
STAT5B	SOCS6
STAT4	BCL2L1
STAT4	MCL1
SOS1	HRAS
STAT5A	CDKN1A
IL3RA	JAK1
GHR	JAK3
STAT4	SOCS4
THPO	LEPR
SOCS1	JAK3
JAK3	PTPN11
IL21R	JAK3
JAK2	PIK3CB
IL15RA	JAK2
PIK3R2	AKT2
IL27RA	JAK2
EP300	STAT1
IL22RA1	JAK1
STAT3	PIM1
CSF2RB	JAK3
THPO	IL6R
JAK3	PIK3R2
PIAS3	STAT6
SOCS4	JAK3
LIF	IL15RA
THPO	LIFR
STAT3	MYC
LIF	EPOR
THPO	OSMR
STAT6	CISH
IL7R	JAK1
STAT2	SOCS4
CREBBP	STAT5A
STAT4	CCND2
IFNAR1	JAK2
IFNGR1	JAK3
IL7R	JAK3
EP300	STAT6
EP300	STAT3
THPO	IL21R
STAT5B	MYC
TYK2	STAT5B
LIF	IL2RA
IL7	OSMR
STAT5A	CCND1
IFNAR1	TYK2
PIK3R1	AKT2
JAK3	PIK3R3
JAK2	STAT5A
IL2RG	JAK2
IL15	IL3RA
STAT5A	MCL1
STAT5A	CCND2
IL13RA1	JAK1
IL2RA	JAK3
IL2RA	JAK1
IL4R	TYK2
JAK3	PIK3CA
IL15	IL13RA1
STAT4	SOCS5
IFNAR2	JAK2
STAT2	BCL2L1
CSF2RA	JAK2
IL6R	JAK2
PIAS1	STAT4
EPOR	JAK1
IL7	CSF2RA
LIF	IL21R
PTPN2	JAK2
CREBBP	STAT2
IL13RA1	JAK3
STAT5A	SOCS5
PTPN2	JAK1
IL15	IL15RA
JAK2	STAT6
IL6ST	JAK1
STAT2	STAT5B
PIK3CD	AKT1
STAT6	STAT5B
IL7	LIFR
TYK2	PIK3CB
STAT2	CISH
STAT4	SOCS2
IL15	LEPR
LIF	IL6ST
IL15	IL10RA
STAT4	SOCS3
IL6ST	JAK2
PIAS1	STAT5A
STAT1	PIM1
FHL1	STAT4
LIF	LEPR
THPO	IFNGR2
HRAS	RAF1
TYK2	PIK3R5
STAT6	BCL2L1
SOCS5	JAK3
IL2RA	JAK2
STAM	JAK1
JAK3	STAT1
IFNGR2	TYK2
TYK2	PIK3CD
STAT3	STAT5B
PIK3CD	AKT2
STAT5B	SOCS1
IL6ST	JAK3
IL7	CSF3R
CSF2RB	TYK2
IL15	PRLR
THPO	IL13RA1
IL20RB	JAK3
THPO	IL4R
PRLR	JAK1
IFNAR2	JAK1
PIAS3	STAT4
STAT3	BCL2L1
LIF	LIFR
JAK2	PIK3CG
THPO	PRLR
PIAS1	STAT6
STAT3	CDKN1A
AKT1	MTOR
LIF	IL13RA1
PRLR	TYK2
PTPN11	SOS2
AKT3	MTOR
IL15	IL21R
IL15	IFNGR2
JAK2	PIK3R3
IL7	LEPR
STAT2	STAT1
IL11RA	JAK3
IL7	IL13RA1
PIK3R5	AKT2
LIF	IFNGR2
STAT5B	BCL2L1
THPO	IFNAR2
IL2RB	JAK3
LEPR	JAK3
STAT1	SOCS2
PTPN2	JAK3
PIK3R2	AKT1
PIAS4	STAT5A
IL7	IL7R
IL15	IL12RB1
STAT1	BCL2L1
STAT6	SOCS4
STAT5A	MYC
PIAS2	STAT2
JAK1	STAT6
STAT5A	BCL2
THPO	GHR
IFNGR1	JAK1
LIF	IL11RA
IL20RB	JAK2
IL15	LIFR
STAT3	SOCS4
TYK2	PIK3R2
JAK3	PIK3R1
CREBBP	STAT1
STAT5A	SOCS3
STAT5B	SOCS5
LIF	IFNAR2
IL6R	TYK2
IL15	IFNAR1
STAT4	STAT6
IL3RA	JAK3
CSF2RA	JAK1
STAT4	STAT3
IL15	IFNGR1
TYK2	PIK3CG
TYK2	STAT2
LIF	IFNLR1
IL15RA	JAK3
IL7	EPOR
STAT3	BCL2
STAT5B	CISH
JAK2	STAT2
STAT4	CISH
STAT2	SOCS6
PTPN2	STAT6
IL7	IL3RA
STAT4	BCL2
STAT3	CCND3
STAT3	SOCS1
STAT5A	SOCS2
IL7	IL2RG
STAT4	CCND1
IL7	IL12RB1
EPOR	JAK3
PIK3R5	AKT1
LEPR	TYK2
FHL1	STAT5B
IL7	IFNGR1
IL7R	JAK2
LEPR	JAK2
IL12RB2	JAK1
PTPN6	JAK2
THPO	IL12RB1
LIF	IFNAR1
CSF3R	JAK2
IL15	IFNAR2
IL2RB	JAK2
LIF	IL27RA
STAT2	AOX1
PTPN6	TYK2
LIF	IL6R
JAK1	PIK3R1
IL13RA1	JAK2
THPO	IL20RB
TYK2	STAT1
TYK2	PIK3CA
FHL1	STAT3
THPO	IFNAR1
IL7	PRLR
CSF3R	JAK3
PIK3CA	AKT2
LEPR	JAK1
IFNAR2	TYK2
STAT5B	CCND3
STAT5B	STAT1
CREBBP	STAT5B
STAT5B	CDKN1A
STAT6	CCND3
STAT2	STAT5A
JAK2	STAT5B
THPO	IL6ST
STAT5A	STAT1
STAT5B	SOCS2
JAK3	PIK3R5
JAK2	STAT1
IL2RB	JAK1
JAK1	PIK3R2
IL15	IL6R
STAT2	STAT3
THPO	IL3RA
STAT4	SOCS6
STAT6	SOCS1
STAT1	CISH
PIK3CD	AKT3
JAK1	PIK3CD
PIAS2	STAT3
IL7	IFNAR2
LIF	IL3RA
STAT5B	SOCS3
IL12RB2	JAK3
JAK2	PIK3R1
STAT4	STAT1
TYK2	PIK3R3
PTPN2	STAT5B
JAK1	STAT1
IL22RA1	JAK2
STAT1	AOX1
STAT1	CCND2
PIK3CG	AKT2
JAK1	STAT5A
THPO	IL27RA
LIF	CSF2RB
JAK2	PIK3R5
JAK2	STAT3
STAT2	STAT6
PIK3R5	AKT3
JAK2	PIK3CD
STAT2	SOCS5
FHL1	STAT6
STAT3	AOX1
LIFR	TYK2
THPO	IL2RA
IL7	CSF2RB
STAT2	CCND2
EPOR	JAK2
PIAS3	STAT5A
STAT4	PIM1
PIAS2	STAT5B
JAK1	PIK3R5
PTPN2	STAT4
IL7	IL27RA
IL4R	JAK1
STAT1	CDKN1A
IL15	CSF2RB
PTPN2	STAT5A
STAT4	SOCS1
STAT3	SOCS3
PIAS4	STAT3
STAT3	SOCS2
IL10RA	JAK2
PIAS4	STAT2
STAT6	AOX1
OSMR	JAK3
JAK1	PIK3CB
JAK2	PIK3CA
IL11RA	JAK1
LIFR	JAK1
PIAS3	STAT3
LIF	IL22RA1
STAM2	JAK2
STAT1	SOCS6
STAT5B	AOX1
STAT5A	STAT5B
IFNGR2	JAK2
STAT2	MCL1
STAT2	SOCS3
IFNLR1	JAK2
THPO	IL7R
IL15	IL27RA
STAT2	SOCS2
PIAS4	STAT4
IL4R	JAK2
STAM2	TYK2
PIAS1	STAT2
STAT5B	SOCS4
IL20RB	TYK2
PIK3R3	AKT2
PIK3R3	AKT3
IFNLR1	JAK3
PIAS3	STAT5B
GRB2	SOS1
JAK2	PTPN11
CSF3R	TYK2
GRB2	SOS2
PIK3R3	AKT1
IL13RA1	TYK2
IL6ST	TYK2
TYK2	PTPN11
IL10RA	JAK1
IFNGR1	JAK2
CSF2RA	JAK3
JAK2	PIK3R2
THPO	IL22RA1
TYK2	STAT5A
STAT3	CCND2
PIK3CA	AKT3
IL15RA	JAK1
STAT6	SOCS6
IL15	CSF3R
IFNGR2	JAK3
IL15	IL22RA1
IL4R	JAK3
IL2RG	JAK3
IL7	IL20RB
IL7	IL10RA
STAT5A	CCND3
STAT2	MYC
STAT3	CISH
STAT1	MCL1
IL15RA	TYK2
STAT1	CCND3
IL15	IL20RB
PIK3R2	AKT3
IL7	IFNLR1
STAT5A	SOCS1
TYK2	STAT4
CSF3R	JAK1
JAK1	PIK3CA
STAT1	MYC
JAK1	STAT4
IL2RA	TYK2
LIF	GHR
STAM	TYK2
LIF	IL7R
CREBBP	STAT4
LIF	CSF2RA
THPO	IL15RA
STAT2	CCND3
IL10RA	JAK3
IL2RB	TYK2
IL7	IL6R
STAT3	STAT5A
THPO	IL10RA
LIF	IL10RA
STAT3	CCND1
THPO	CSF2RA
STAT2	CDKN1A
IL27RA	JAK1
GHR	JAK2
STAT4	CCND3
JAK3	PIK3CB
EP300	STAT4
STAT5A	CISH
THPO	IL12RB2
IL15	IL11RA
STAT3	STAT1
STAT2	STAT4
STAM	JAK2
STAT6	CCND1
IL20RB	JAK1
STAT3	STAT6
THPO	EPOR
IL22RA1	JAK3
PRLR	JAK3
IL15	CSF2RA
LIF	IL12RB1
LIF	IL20RB
STAT6	CCND2
STAT1	BCL2
THPO	IL2RG
LIF	IL4R
IL15	IL4R
PIAS2	STAT6
IL12RB1	TYK2
STAT3	MCL1
IL12RB2	TYK2
TYK2	STAT3
IL7	IFNAR1
STAT5B	MCL1
EP300	STAT5B
AKT2	MTOR
PIK3CB	AKT2
PIK3CB	AKT3
IFNGR1	TYK2
GHR	JAK1
PIAS3	STAT1
JAK1	PTPN11
IL21R	JAK1
PIAS2	STAT4
STAT6	PIM1
STAM2	JAK1
IL2RG	JAK1
PIAS4	STAT1
IL15	EPOR
STAT2	CCND1
STAT5A	SOCS6
IL11RA	JAK2
STAT5B	CCND1
STAT2	PIM1
LIF	PRLR
PIK3CB	AKT1
STAT5B	BCL2
PIK3CG	AKT1
IL3RA	JAK2
STAT5B	CCND2
THPO	IFNGR1
STAT6	MCL1
TYK2	PIK3R1
IL27RA	JAK3
IL2RG	TYK2
JAK1	PIK3CG
EPOR	TYK2
IL7	IL2RA
PTPN6	JAK3
PIK3R1	AKT1
LIF	IL12RB2
PTPN11	SOS1
LIF	IL2RB
LIF	CSF3R
PTPN2	TYK2
CSF2RA	TYK2
IFNLR1	JAK1
THPO	CSF3R
STAT1	SOCS3
CREBBP	STAT6
FHL1	STAT5A
PRLR	JAK2
LIFR	JAK2
STAM	JAK3
IL7	IL15RA
IL15	GHR
STAT3	SOCS6
LIF	OSMR
PIAS4	STAT6
IL12RB1	JAK3
CSF2RB	JAK2
LIFR	JAK3
THPO	IL11RA
STAT6	MYC
TYK2	STAT6
IFNGR2	JAK1
IFNAR1	JAK1
PIK3CG	AKT3
PIAS1	STAT5B
PIK3CA	AKT1
JAK1	STAT3
STAT6	STAT1
STAT5A	STAT6
STAT4	STAT5B
CSF2RB	JAK1
IFNAR1	JAK3
JAK1	STAT5B
IL7	IL2RB
IL22RA1	TYK2
IL15	IL2RA
STAT6	SOCS5
JAK1	STAT2
IL7	IL22RA1
THPO	IFNLR1
IL12RB1	JAK2
CREBBP	STAT3
PTPN2	STAT3
FHL1	STAT1
IL15	OSMR
IL6R	JAK1
GHR	TYK2
THPO	CSF2RB
THPO	IL2RB
LIF	IFNGR1
STAT4	MYC
IL7	GHR
IL15	IL2RB
IL12RB1	JAK1
JAK3	PIK3CD
EP300	STAT5A
PIAS4	STAT5B
IL21R	JAK2
STAT5A	BCL2L1
STAT6	CDKN1A
STAT4	AOX1
IL7	IL12RB2
OSMR	TYK2
IL7	IFNGR2
IL15	IL6ST
IL7	IL21R
PTPN6	JAK1
STAT5A	AOX1
IL6R	JAK3
LIF	IL2RG
EP300	STAT2
PIAS1	STAT1
IFNLR1	TYK2
STAT5A	SOCS4
STAM2	JAK3
STAT4	CDKN1A
STAT3	SOCS5
IL7R	TYK2
JAK3	PIK3CG
IFNAR2	JAK3
STAT5B	PIM1
IL15	IL2RG
PIAS2	STAT5A
STAT6	SOCS2
STAT6	SOCS3
SOS2	HRAS
IL15	IL12RB2
STAT4	STAT5A
STAT2	SOCS1
OSMR	JAK2
PIAS1	STAT3
STAT2	BCL2
PIAS2	STAT1
STAT5A	PIM1
IL7	IL11RA
IL15	IL7R
JAK2	STAT4
IL7	IL4R
IL12RB2	JAK2
PIAS3	STAT2
STAT1	CCND1
IL3RA	TYK2
PTPN2	STAT2
IL10RA	TYK2
PTPN2	STAT1
IL21R	TYK2
IL7	IL6ST
OSMR	JAK1
PIK3R1	AKT3
IL27RA	TYK2
IL11RA	TYK2
JAK1	PIK3R3
IL15	IFNLR1
STAT6	BCL2
FHL1	STAT2

## Sheet: 3_arcs
from	to
STAT2	SOCS2
IL22RA1	JAK3
STAT3	CDKN1A
STAT3	STAT6
IL2RA	JAK2
IL7	IL7R
IL6ST	JAK2
STAT5B	SOCS1
IL2RB	TYK2
STAT5A	CCND3
STAT1	STAT6
CISH	STAT1
EPOR	TYK2
IL20RB	TYK2
IL13RA1	JAK2
PTPN2	STAT5A
JAK3	PIK3CD
IL12RB1	JAK2
PTPN2	STAT5B
STAT1	SOCS4
STAT2	STAT6
IL7	CSF3R
JAK1	PIK3R2
IL2RB	JAK1
IFNGR2	JAK1
THPO	IL2RA
THPO	IFNAR1
IL6R	JAK3
PTPN6	JAK2
IL2RB	JAK3
IL7	IL10RA
CSF2RA	JAK3
JAK3	PIK3CB
SOCS4	JAK3
JAK2	PTPN11
LIF	LEPR
IL27RA	TYK2
IL15	EPOR
STAT5A	SOCS6
EP300	STAT6
IL15	OSMR
STAT1	CDKN1A
SOCS3	TYK2
STAT6	CDKN1A
STAT5B	PIM1
IL15	IL11RA
JAK1	PIK3R1
STAM2	JAK3
STAT1	MYC
STAT6	SOCS3
JAK1	STAT3
CSF3R	JAK2
LIF	IL7R
THPO	IL21R
STAT5A	AOX1
IL7	IL12RB1
IL7	CSF2RA
THPO	CSF2RB
PIK3CG	AKT3
IL7	IL2RG
STAT5A	SOCS1
PIK3R2	AKT1
IL11RA	TYK2
JAK2	PIK3R1
STAT2	STAT4
IFNGR2	TYK2
SOCS2	JAK1
IFNGR1	JAK1
PIK3R3	AKT1
IL15	GHR
LIF	IL2RG
STAT5B	BCL2L1
IFNGR1	JAK3
THPO	IL6ST
STAT5A	CCND2
CISH	STAT6
IL15RA	JAK2
IL7	IFNAR1
JAK2	STAT6
IL4R	JAK1
IL6ST	JAK3
PTPN11	SOS2
PIK3R2	AKT2
STAT4	SOCS3
STAT2	CCND1
IL7	IFNGR2
PTPN2	STAT6
STAM2	JAK1
STAT5B	STAT4
IL12RB2	JAK2
IL12RB2	JAK3
PIK3R5	AKT3
PIAS2	STAT1
IL15	IL13RA1
STAT2	CCND2
STAM	JAK1
IL15	IL7R
EP300	STAT2
SOCS3	JAK3
IL15	IFNAR1
JAK2	PIK3CB
STAT2	MCL1
LIF	IL13RA1
GHR	JAK3
CREBBP	STAT4
JAK2	PIK3CD
EPOR	JAK1
JAK2	PIK3CA
STAT4	SOCS5
STAT3	MYC
JAK2	PIK3R5
IL12RB2	TYK2
STAT3	STAT1
STAT4	MCL1
CSF3R	JAK1
IL4R	JAK3
STAT2	CISH
PIK3R3	AKT3
FHL1	STAT3
IL15	IL22RA1
PIAS1	STAT3
JAK2	PIK3R3
STAT5B	STAT6
EP300	STAT5A
STAT5B	CISH
STAM2	JAK2
IL7R	JAK3
STAT4	SOCS4
LIF	IL12RB1
STAT5B	SOCS3
PRLR	JAK3
TYK2	PIK3R3
STAT3	SOCS6
IL20RB	JAK3
SOS2	HRAS
PTPN2	STAT3
THPO	IL2RB
LIF	LIFR
PIAS3	STAT1
PIK3R1	AKT2
STAT6	BCL2
PIAS1	STAT1
AKT1	MTOR
STAT1	BCL2L1
STAT1	CCND2
STAT6	MYC
STAT2	SOCS6
IFNLR1	JAK1
PIAS3	STAT4
IL6ST	TYK2
IL20RB	JAK2
LIF	IL2RB
IL15	IL6ST
PIAS2	STAT3
THPO	IL15RA
PIK3CB	AKT1
STAT3	CCND2
IL6R	JAK1
PIAS1	STAT2
IFNAR1	TYK2
FHL1	STAT2
EP300	STAT1
EPOR	JAK2
OSMR	JAK1
SOCS1	JAK1
IL15	IL27RA
PTPN2	TYK2
STAT5A	STAT6
SOS1	HRAS
IL27RA	JAK3
IL2RA	JAK1
PIAS3	STAT2
STAT4	STAT1
PRLR	JAK1
SOCS6	JAK2
IFNAR2	JAK1
STAT5B	STAT1
LIF	IFNAR1
PIAS4	STAT5B
CREBBP	STAT1
IL7	PRLR
STAT5A	MYC
STAT1	BCL2
FHL1	STAT5B
LIF	CSF2RA
EPOR	JAK3
PIK3CD	AKT3
STAT6	MCL1
THPO	EPOR
IL12RB2	JAK1
THPO	IFNAR2
STAT1	CCND1
LIF	IL2RA
THPO	IL22RA1
IL15	IL15RA
IL7	IL6R
FHL1	STAT4
PIK3CB	AKT3
LIFR	JAK1
IL7	CSF2RB
PIK3R3	AKT2
THPO	IL12RB2
STAT6	PIM1
STAT5B	AOX1
CREBBP	STAT5B
SOCS2	TYK2
CREBBP	STAT5A
IL4R	TYK2
PIAS3	STAT5A
STAT2	PIM1
EP300	STAT3
IL7	IL11RA
STAT4	CCND1
IL13RA1	TYK2
IL10RA	TYK2
JAK3	PIK3R3
STAT2	BCL2L1
JAK1	PIK3R3
CSF2RB	JAK3
PIK3R2	AKT3
STAT2	STAT1
PIK3CD	AKT2
CREBBP	STAT2
PIAS4	STAT5A
LIF	IL6R
PRLR	TYK2
IL22RA1	JAK1
IL15	IL21R
PIAS4	STAT4
IL6R	JAK2
IL2RG	JAK3
IL15	CSF2RB
LIF	IL27RA
STAT5B	CCND1
JAK3	PTPN11
PIAS3	STAT6
THPO	CSF2RA
PIK3CB	AKT2
IL15RA	JAK1
STAT4	SOCS6
IL15	IL12RB2
IL27RA	JAK1
LIF	IL15RA
IL7	IL2RA
STAT2	SOCS4
IL7	IL3RA
FHL1	STAT5A
IL7R	TYK2
PIAS4	STAT6
STAT6	CCND2
PTPN2	JAK3
LIF	IL22RA1
THPO	IL20RB
PTPN2	STAT1
IL27RA	JAK2
STAT1	SOCS3
STAT4	BCL2
LIF	EPOR
CSF2RA	JAK2
LEPR	JAK2
JAK1	STAT6
IL20RB	JAK1
IL7	IL22RA1
THPO	CSF3R
IL21R	TYK2
STAT5A	CDKN1A
IL7	OSMR
OSMR	JAK3
SOCS4	JAK2
IL15	LIFR
IFNLR1	TYK2
SOCS6	TYK2
PIK3CD	AKT1
IL22RA1	TYK2
STAT4	CDKN1A
STAT5A	STAT4
IL3RA	JAK3
LEPR	JAK3
LIF	IL4R
IL7	IL13RA1
STAT5A	BCL2
STAM	JAK3
PIAS2	STAT2
STAT5A	SOCS3
STAT6	CCND1
GHR	JAK1
IL13RA1	JAK3
STAM	TYK2
LIF	IFNAR2
PTPN2	JAK2
IL7	IL12RB2
JAK2	PIK3CG
IL6ST	JAK1
IFNAR1	JAK2
IL4R	JAK2
JAK1	PIK3CA
IL15	IFNLR1
PIK3CG	AKT1
SOCS4	TYK2
IL3RA	JAK2
JAK1	STAT4
STAT6	BCL2L1
IL10RA	JAK3
IL7	IL20RB
TYK2	PIK3R1
IL15	IFNGR1
STAT3	SOCS3
LIF	IL3RA
IL6R	TYK2
LEPR	TYK2
PTPN2	STAT4
IL12RB1	JAK3
STAT5B	SOCS6
STAT5A	BCL2L1
TYK2	PIK3R5
STAT3	PIM1
STAT5A	MCL1
IL15	IL10RA
JAK3	PIK3R2
IL10RA	JAK1
CSF2RA	TYK2
JAK2	PIK3R2
JAK1	PIK3R5
STAT5A	CCND1
THPO	IL12RB1
IL15	IL12RB1
IL21R	JAK1
PIAS4	STAT3
LEPR	JAK1
IFNGR2	JAK2
CISH	STAT4
EP300	STAT4
IL7	IL15RA
STAT2	SOCS1
THPO	IL7R
JAK1	PIK3CG
THPO	IL10RA
THPO	IFNGR1
HRAS	RAF1
IL7	IL6ST
STAT2	AOX1
IL15	LEPR
STAT4	CCND2
STAT2	SOCS3
IFNGR2	JAK3
STAT5A	STAT1
STAT5B	CCND2
GHR	JAK2
STAT5A	STAT3
IL2RA	TYK2
STAT5B	SOCS4
STAT5B	STAT5A
LIF	IL10RA
CSF3R	TYK2
PIAS1	STAT5A
STAT5B	CCND3
CSF3R	JAK3
PIAS2	STAT5A
IL11RA	JAK2
TYK2	PIK3R2
PRLR	JAK2
PTPN6	JAK3
STAT2	CCND3
THPO	GHR
THPO	IL3RA
SOCS5	TYK2
LIF	IL12RB2
IL7	LEPR
IL21R	JAK3
IFNAR1	JAK1
PIAS2	STAT4
SOCS6	JAK3
IL7R	JAK2
PIAS1	STAT6
LIF	CSF3R
JAK3	PIK3CG
IL7	IFNGR1
PIAS2	STAT5B
IL15	IFNGR2
JAK3	PIK3R1
THPO	LEPR
CISH	STAT5A
GRB2	SOS2
PTPN6	JAK1
IL7	IL2RB
STAT2	BCL2
THPO	PRLR
IL12RB1	TYK2
IL15	CSF3R
LIF	IL20RB
LIF	PRLR
PIK3R1	AKT1
THPO	IFNLR1
STAT2	STAT5A
IL7	IFNLR1
THPO	OSMR
STAT3	MCL1
PTPN6	TYK2
IL7	IFNAR2
STAM	JAK2
TYK2	PIK3CD
FHL1	STAT6
STAT5B	SOCS2
CREBBP	STAT6
CSF2RB	JAK1
THPO	IL11RA
IL10RA	JAK2
IFNLR1	JAK2
AKT3	MTOR
IL12RB1	JAK1
STAT2	STAT3
IL22RA1	JAK2
STAT2	SOCS5
THPO	IL4R
STAT4	CCND3
STAT5B	STAT3
IFNAR2	JAK2
EP300	STAT5B
STAT2	CDKN1A
THPO	IFNGR2
IL2RG	JAK1
IFNGR1	JAK2
IL15	IL20RB
IL7	EPOR
IL11RA	JAK3
STAT1	MCL1
OSMR	TYK2
SOCS1	JAK3
STAT5A	SOCS2
CSF2RB	JAK2
LIFR	TYK2
IL7	IL4R
STAT6	AOX1
STAT3	BCL2L1
IL15	IL4R
TYK2	PIK3CG
PIAS1	STAT4
JAK1	PIK3CB
TYK2	PTPN11
IL7	IL21R
JAK1	PIK3CD
LIF	IL11RA
IL15RA	TYK2
SOCS2	JAK3
STAT3	CCND1
PIAS2	STAT6
FHL1	STAT1
STAT4	MYC
PIAS4	STAT2
STAT4	PIM1
PIK3R5	AKT2
IL7	GHR
LIFR	JAK3
IFNGR1	TYK2
STAT4	STAT6
THPO	IL13RA1
STAT5A	PIM1
CREBBP	STAT3
STAT1	CCND3
STAT3	CCND3
LIFR	JAK2
PIAS1	STAT5B
STAT5A	SOCS5
IL21R	JAK2
IL15	IFNAR2
STAT2	MYC
STAT5B	MCL1
PIK3R5	AKT1
SOCS2	JAK2
JAK1	PTPN11
LIF	CSF2RB
IL7	IL27RA
PIK3R1	AKT3
THPO	LIFR
IL15	IL2RB
LIF	IFNGR2
PIAS3	STAT3
IFNAR2	TYK2
LIF	IL6ST
PIK3CG	AKT2
JAK1	STAT1
STAT1	SOCS5
IL15	IL3RA
PIK3CA	AKT1
SOCS1	TYK2
STAT5B	SOCS5
CSF2RA	JAK1
PIAS4	STAT1
THPO	IL2RG
SOCS5	JAK3
IL2RA	JAK3
THPO	IL27RA
PIAS3	STAT5B
IL2RG	TYK2
IFNAR1	JAK3
PTPN2	JAK1
STAT5B	CDKN1A
IL3RA	TYK2
IL7	LIFR
IL2RG	JAK2
IL15	CSF2RA
STAT4	AOX1
STAT3	BCL2
STAT1	PIM1
IL11RA	JAK1
IFNAR2	JAK3
IFNLR1	JAK3
LIF	OSMR
STAT6	SOCS5
STAT5A	SOCS4
IL15RA	JAK3
GHR	TYK2
TYK2	PIK3CB
THPO	IL6R
TYK2	PIK3CA
STAT3	AOX1
JAK3	PIK3R5
CISH	STAT3
PIK3CA	AKT3
IL2RB	JAK2
STAM2	TYK2
STAT6	CCND3
LIF	IFNGR1
OSMR	JAK2
GRB2	SOS1
STAT3	STAT4
STAT1	AOX1
AKT2	MTOR
JAK3	PIK3CA
STAT1	SOCS6
PTPN2	STAT2
LIF	GHR
IL3RA	JAK1
STAT5B	BCL2
IL15	IL2RA
STAT3	SOCS4
PTPN11	SOS1
PIK3CA	AKT2
SOCS1	JAK2
LIF	IL21R
CSF2RB	TYK2
IL15	IL2RG
LIF	IFNLR1
IL13RA1	JAK1
IL15	PRLR
IL7R	JAK1
STAT3	SOCS5
STAT5B	MYC
STAT2	STAT5B
IL15	IL6R
STAT4	BCL2L1

## Sheet: 4_arcs
from	to
PTPN2	JAK1
JAK2	STAT6
CSF2RA	JAK3
JAK1	STAT5A
PIK3R3	AKT2
IL7	IL2RG
THPO	EPOR
IL27RA	JAK2
STAT1	CCND1
STAT2	SOCS6
STAM	JAK3
STAT5B	BCL2L1
CSF2RA	JAK2
PRLR	JAK3
STAT4	SOCS4
STAT3	CCND1
STAT3	AOX1
JAK1	STAT5B
LIF	CSF2RA
IL22RA1	JAK3
SOCS5	JAK1
IL12RB2	JAK2
IL15	IL12RB1
LIF	CSF2RB
IL20RB	JAK2
STAT2	SOCS4
PIK3CG	AKT3
PIAS1	STAT1
IL6R	JAK2
STAT4	SOCS3
IL6ST	JAK3
PIAS1	STAT5A
STAT2	STAT6
IL15	OSMR
LIF	IL11RA
STAT5B	CDKN1A
STAT1	SOCS2
LIF	LIFR
IL3RA	JAK1
IL11RA	JAK2
STAT6	CCND3
IL7	IFNAR2
IL21R	JAK3
STAT5A	SOCS3
IL2RA	JAK3
PRLR	JAK1
IL15	IFNAR1
IL7	GHR
SOCS4	JAK1
STAT2	STAT5A
EP300	STAT1
STAT2	CISH
EPOR	JAK1
CREBBP	STAT2
JAK3	PIK3CD
STAT5A	MYC
PIAS1	STAT5B
CSF2RA	JAK1
IL7	OSMR
JAK2	STAT3
PTPN2	STAT2
JAK3	PIK3R5
IL20RB	JAK1
IL15RA	TYK2
IL12RB1	TYK2
STAT2	CDKN1A
IL15	IL6ST
STAT2	CCND3
STAT3	BCL2
IFNAR1	JAK3
THPO	GHR
IL7	IL12RB2
JAK3	PIK3R1
THPO	IL2RG
EP300	STAT5B
TYK2	PIK3CA
PIAS1	STAT3
STAT5B	AOX1
IL15	IFNAR2
LIFR	TYK2
JAK3	PIK3CG
STAT4	AOX1
STAM	JAK2
IFNLR1	JAK1
JAK3	STAT4
JAK1	STAT1
JAK1	PIK3R3
IL15	IL7R
IL6ST	JAK2
THPO	IFNAR1
STAT1	SOCS6
STAT5B	CCND2
LIF	IL6R
IL7	IL6R
IFNGR1	JAK3
STAT6	BCL2L1
JAK2	PIK3CD
STAT4	BCL2L1
LIF	IFNGR1
THPO	IFNAR2
STAT4	STAT3
IL12RB1	JAK3
JAK2	PTPN11
LIF	IL10RA
LIF	IL12RB1
LIF	CSF3R
IL15RA	JAK3
JAK3	PIK3R3
LIF	IL27RA
IL15	IL4R
PIK3R2	AKT3
STAT5B	SOCS2
STAT2	MCL1
STAT2	SOCS2
STAT5B	MYC
LIF	OSMR
STAT6	MCL1
IL7	IFNGR1
STAT5B	PIM1
SOCS5	TYK2
STAM2	JAK2
STAT5A	CCND3
STAT4	BCL2
IL15	IL2RG
STAT4	STAT5A
STAT3	CDKN1A
CREBBP	STAT6
CISH	STAT1
PIK3CB	AKT3
TYK2	STAT3
THPO	IL6R
STAT4	STAT5B
IL15	CSF3R
IL13RA1	JAK2
STAT4	PIM1
PTPN6	TYK2
IL4R	JAK2
STAT6	CCND2
STAT5B	CCND1
IL13RA1	JAK1
STAT5A	SOCS1
IL7	IL13RA1
IFNAR1	JAK1
STAT5A	AOX1
THPO	CSF2RA
STAT6	AOX1
LIF	IL12RB2
PIAS4	STAT4
AKT1	MTOR
IL13RA1	TYK2
IL27RA	JAK1
IFNAR1	TYK2
LIF	IL3RA
STAT5A	BCL2L1
GHR	JAK2
STAT3	SOCS2
IL7	IL7R
LIF	IL6ST
STAT5B	SOCS6
PIAS3	STAT2
STAT6	MYC
PIK3R1	AKT2
PIAS1	STAT2
THPO	IFNGR2
THPO	CSF3R
IL6R	TYK2
STAT1	BCL2
STAT2	BCL2L1
IL7	IL27RA
IL15	IFNLR1
STAT3	SOCS3
THPO	IL22RA1
FHL1	STAT4
STAT1	STAT6
CREBBP	STAT5B
SOS1	HRAS
STAT1	STAT3
IL2RB	JAK1
JAK2	STAT5A
IL7	LEPR
LIF	IL13RA1
STAT3	MYC
PTPN6	JAK1
TYK2	PIK3CG
IFNGR1	JAK1
THPO	IL2RA
STAT4	STAT6
LIF	IL21R
STAT5A	BCL2
IL20RB	TYK2
PRLR	JAK2
CSF3R	JAK1
STAT6	SOCS3
CREBBP	STAT4
IL7	IL11RA
LIF	IL2RG
SOCS5	JAK3
IL7	IFNAR1
IL3RA	TYK2
IFNAR2	JAK2
CREBBP	STAT3
LIF	IL2RA
STAT4	CISH
LIF	IFNAR2
PTPN6	JAK2
SOCS5	JAK2
FHL1	STAT1
GHR	TYK2
CSF2RB	JAK3
LIF	IFNAR1
PIK3CG	AKT1
IL2RB	TYK2
JAK3	STAT1
JAK3	STAT6
IL2RG	JAK2
EPOR	TYK2
PIAS4	STAT5A
JAK3	PTPN11
IL22RA1	TYK2
JAK2	STAT1
STAT4	SOCS1
EP300	STAT4
TYK2	PIK3CD
IL13RA1	JAK3
JAK2	STAT2
IFNAR2	TYK2
IL20RB	JAK3
STAM	TYK2
LIFR	JAK2
IL21R	JAK2
PIK3CB	AKT2
CSF2RB	JAK2
LEPR	JAK3
IL7	IL20RB
SOS2	HRAS
GHR	JAK3
THPO	IL7R
CISH	STAT5A
IL3RA	JAK3
LIF	LEPR
CSF2RB	TYK2
IL6ST	JAK1
IL15	IFNGR1
THPO	IL6ST
PIAS4	STAT6
IL22RA1	JAK1
STAT6	SOCS2
TYK2	PIK3CB
IL4R	JAK1
IL12RB1	JAK1
PIK3R5	AKT1
IL15	IL2RB
STAT1	PIM1
OSMR	TYK2
PIAS1	STAT6
PIK3R3	AKT1
CISH	STAT3
STAT1	MYC
PIAS3	STAT5A
IL15RA	JAK2
CSF3R	JAK3
THPO	IL11RA
CSF3R	TYK2
PTPN2	STAT3
AKT3	MTOR
IL15	IL20RB
STAT2	CCND2
FHL1	STAT5B
LEPR	JAK1
PIK3CD	AKT1
STAT2	BCL2
JAK3	PIK3CB
OSMR	JAK2
IL15	IL10RA
IL4R	TYK2
LIF	IFNLR1
LIF	IL22RA1
LIFR	JAK1
LIF	IL20RB
PRLR	TYK2
PIK3R3	AKT3
JAK3	STAT5B
CISH	STAT5B
JAK1	PIK3CA
PTPN11	SOS1
CSF3R	JAK2
OSMR	JAK1
STAM	JAK1
IL12RB2	TYK2
IFNAR2	JAK3
STAT3	SOCS6
STAT4	CCND1
IFNAR2	JAK1
TYK2	PIK3R2
IL11RA	JAK1
LIF	IL7R
IL10RA	JAK3
IL12RB2	JAK3
IFNGR2	TYK2
IL15	LIFR
PIAS2	STAT5A
STAT5B	MCL1
PIK3R1	AKT3
GRB2	SOS1
TYK2	STAT1
THPO	IL15RA
THPO	IL2RB
PIK3CA	AKT3
IL7	CSF3R
IL6R	JAK3
IL2RB	JAK3
TYK2	PTPN11
IL7	CSF2RB
JAK3	PIK3CA
STAT1	CCND2
STAT5B	STAT3
IL6ST	TYK2
EP300	STAT6
AKT2	MTOR
STAT4	CCND2
STAT5A	CDKN1A
THPO	IL13RA1
JAK2	STAT5B
STAT1	CDKN1A
THPO	IL12RB1
IFNGR1	TYK2
IL7	IL12RB1
STAM2	JAK3
STAT6	CDKN1A
PIAS3	STAT3
STAT3	STAT5A
STAT5A	SOCS2
IL2RA	JAK2
JAK1	PIK3R2
JAK2	PIK3R3
IL15	IL21R
STAT1	BCL2L1
STAT5B	STAT6
IL2RG	TYK2
THPO	OSMR
STAT4	MCL1
IFNLR1	JAK2
IL15	EPOR
GHR	JAK1
JAK2	PIK3R1
JAK3	STAT3
PIAS3	STAT5B
PIK3CD	AKT3
JAK1	PIK3CG
IL21R	TYK2
PIAS2	STAT6
LIF	IL2RB
IL21R	JAK1
IL27RA	TYK2
LIF	IFNGR2
JAK3	PIK3R2
STAT3	CCND3
IFNAR1	JAK2
LIF	EPOR
STAT6	SOCS1
PIAS2	STAT2
STAT1	SOCS1
CSF2RA	TYK2
PIAS2	STAT3
TYK2	STAT2
PTPN2	STAT6
STAT5B	STAT1
STAT5A	CCND2
IL15	IFNGR2
JAK1	STAT6
PIAS3	STAT1
PIAS4	STAT3
CREBBP	STAT1
STAT2	PIM1
PIK3CA	AKT2
IL7	IFNLR1
PIAS4	STAT1
IL7	PRLR
IL7	IL10RA
IL7R	JAK1
EPOR	JAK3
THPO	CSF2RB
IL15	IL13RA1
STAT2	STAT3
PIAS2	STAT4
IL7	IL2RA
IL7R	TYK2
CREBBP	STAT5A
STAT4	MYC
LEPR	TYK2
STAT2	MYC
IL12RB2	JAK1
JAK1	PIK3CD
STAT2	AOX1
IL7R	JAK2
EP300	STAT2
IL7	IL21R
STAT5B	STAT5A
STAT6	SOCS6
IL4R	JAK3
IL15	IL27RA
IL7	IFNGR2
IL7	IL3RA
IL15	GHR
PIAS4	STAT5B
THPO	IL21R
STAT5A	CCND1
JAK2	PIK3R2
STAT3	BCL2L1
LIF	GHR
IL7	LIFR
IFNGR2	JAK3
STAT4	CDKN1A
EPOR	JAK2
PIK3R2	AKT1
STAT4	STAT1
IL15	IL2RA
STAT1	CCND3
IL11RA	TYK2
JAK1	PIK3R5
PTPN6	JAK3
STAT6	BCL2
IL15	IL11RA
STAM2	TYK2
TYK2	STAT5A
THPO	IL4R
IFNGR2	JAK2
STAT3	MCL1
IFNGR2	JAK1
EP300	STAT3
STAT5B	SOCS3
IL15	IL12RB2
STAT3	STAT6
IL22RA1	JAK2
IL2RG	JAK3
PIK3R5	AKT3
PIK3CA	AKT1
PTPN2	STAT1
IL15	IL3RA
STAT1	AOX1
OSMR	JAK3
STAT2	CCND1
JAK1	PIK3CB
THPO	IL10RA
LIF	IL4R
THPO	IL12RB2
STAT1	SOCS3
JAK2	STAT4
PTPN2	STAT4
STAT4	CCND3
JAK1	PIK3R1
STAT2	SOCS1
JAK1	STAT3
PIAS3	STAT4
IL2RG	JAK1
IL10RA	TYK2
IL12RB1	JAK2
IL11RA	JAK3
THPO	PRLR
IL15	IL22RA1
IL7	IL6ST
JAK2	PIK3CB
STAT1	STAT5A
PIK3CB	AKT1
JAK2	PIK3R5
PIAS1	STAT4
JAK2	PIK3CG
LIF	PRLR
THPO	IFNGR1
STAT2	STAT4
PTPN2	JAK2
CISH	STAT6
STAT6	CCND1
IL10RA	JAK2
STAT5A	MCL1
IL3RA	JAK2
IL7	CSF2RA
JAK1	PTPN11
STAT3	PIM1
IL15	CSF2RA
IFNLR1	JAK3
PIAS2	STAT1
IL2RB	JAK2
JAK3	STAT5A
STAT2	SOCS3
LIF	IL15RA
FHL1	STAT3
THPO	IL3RA
IL10RA	JAK1
PIK3R5	AKT2
PIK3CD	AKT2
STAT3	CCND2
PIAS2	STAT5B
IL27RA	JAK3
TYK2	STAT5B
STAT5A	STAT6
IL7	IL22RA1
LIFR	JAK3
STAT5B	CCND3
STAT5A	PIM1
THPO	IL27RA
PTPN2	JAK3
IL15	IL6R
IL7R	JAK3
JAK3	STAT2
HRAS	RAF1
IL15	CSF2RB
IL15	PRLR
JAK2	PIK3CA
STAM2	JAK1
STAT5B	SOCS1
PTPN2	STAT5B
STAT2	STAT1
PTPN2	TYK2
STAT4	SOCS6
LEPR	JAK2
TYK2	PIK3R3
STAT1	MCL1
STAT3	SOCS1
IL7	IL15RA
FHL1	STAT6
PTPN2	STAT5A
THPO	LEPR
IL2RA	JAK1
TYK2	STAT4
STAT5A	SOCS6
STAT4	SOCS2
THPO	IL20RB
STAT6	PIM1
PTPN11	SOS2
EP300	STAT5A
PIK3R2	AKT2
TYK2	STAT6
PIK3CG	AKT2
IL2RA	TYK2
IL7	IL4R
CSF2RB	JAK1
IL15	IL15RA
PIAS4	STAT2
IL15RA	JAK1
TYK2	PIK3R1
IL7	IL2RB
GRB2	SOS2
IL7	EPOR
IL6R	JAK1
STAT2	STAT5B
FHL1	STAT2
IL15	LEPR
THPO	LIFR
IFNLR1	TYK2
TYK2	PIK3R5
FHL1	STAT5A
PIK3R1	AKT1
IFNGR1	JAK2
STAT5B	BCL2
PIAS3	STAT6
THPO	IFNLR1

## Sheet: 5_arcs
from	to
IL15	IL3RA
SOCS1	JAK3
JAK1	STAT6
LIF	IFNGR2
IFNAR2	JAK1
IL27RA	JAK1
IFNGR2	TYK2
STAT6	PIM1
STAT5A	CCND2
IL21R	JAK3
IFNLR1	JAK1
IFNAR2	JAK2
LIF	IL20RB
PIK3CD	AKT1
SOCS5	JAK2
THPO	CSF2RA
STAT4	MCL1
IL15	IL6R
IL3RA	TYK2
STAT2	STAT1
STAT5B	CCND1
PIK3CD	AKT3
IL15	IL7R
IL6ST	JAK2
STAT1	CCND2
IL7	IL2RA
IL4R	JAK1
IL7	IL13RA1
LIF	IFNAR1
STAM	TYK2
PIK3CG	AKT1
PIAS2	STAT3
STAT3	MYC
IL7R	TYK2
STAT6	AOX1
IL10RA	JAK3
IL2RG	JAK1
IL15	IL11RA
JAK3	STAT6
STAT5A	SOCS2
IL13RA1	JAK3
SOCS4	JAK1
CREBBP	STAT1
LIF	LIFR
IL7R	JAK1
IL15	IFNLR1
STAT5A	CISH
PIAS4	STAT2
IL15	PRLR
JAK2	PIK3R3
IL15	IL4R
LIF	IL10RA
STAT1	SOCS2
PIK3R1	AKT3
STAT5B	BCL2L1
PIK3R3	AKT1
IL15	OSMR
IL7	CSF3R
AKT1	MTOR
CSF2RA	JAK3
LIF	IL11RA
CSF2RB	JAK1
STAT4	SOCS2
IL15	IL10RA
JAK1	STAT4
PTPN6	JAK2
PTPN2	JAK1
TYK2	PIK3R3
PIK3R2	AKT3
THPO	IL4R
JAK3	PIK3R5
PTPN2	STAT2
STAT5B	STAT5A
IL15	LIFR
IL2RA	JAK3
STAT2	CCND2
IL12RB2	TYK2
IL7	IFNAR1
STAT6	STAT5A
TYK2	STAT5B
CREBBP	STAT6
TYK2	STAT1
STAT2	STAT4
PTPN2	STAT5A
IL7	IL10RA
LIF	IL7R
PIAS4	STAT4
STAT1	STAT5A
STAT4	STAT3
IL2RB	JAK1
STAT5B	CDKN1A
PIAS1	STAT2
IL12RB1	JAK1
IL7	PRLR
JAK1	PIK3CD
IL12RB2	JAK3
PIAS3	STAT2
STAT3	CCND2
FHL1	STAT1
PTPN2	JAK3
EPOR	JAK3
IL7	IFNLR1
STAT5B	STAT6
JAK2	STAT5B
STAT1	STAT3
PIAS1	STAT6
SOS1	HRAS
JAK3	PIK3R1
JAK2	STAT1
STAT6	STAT3
IL7	IL7R
IL7	IL2RG
STAM2	TYK2
LIFR	TYK2
IL2RB	JAK3
HRAS	RAF1
THPO	IFNLR1
STAT3	PIM1
LIFR	JAK2
PIK3R1	AKT2
THPO	IL3RA
STAT1	BCL2
CSF3R	JAK2
STAT5B	AOX1
STAT5A	AOX1
STAT2	SOCS3
STAT5A	SOCS6
LIF	IL4R
IL15	IL6ST
PTPN6	JAK3
SOCS3	JAK3
PTPN2	TYK2
PIAS3	STAT5B
STAT6	SOCS6
PTPN2	JAK2
IL7	IL22RA1
OSMR	JAK3
IL15	IL22RA1
TYK2	PIK3CG
LIF	IFNLR1
STAT2	BCL2
PIAS3	STAT3
IFNGR2	JAK3
IL7	IL4R
STAT1	SOCS4
STAT5A	CCND3
IL15	LEPR
IL20RB	TYK2
IFNAR1	JAK1
JAK1	STAT5B
THPO	IL20RB
STAT4	SOCS3
STAT4	CCND1
IL15RA	JAK2
STAT2	CCND3
IFNAR2	TYK2
IL11RA	TYK2
LIF	GHR
IL15	IL27RA
IFNGR2	JAK1
IL22RA1	TYK2
STAT4	CCND2
IL7	CSF2RA
JAK3	PTPN11
LIF	IFNAR2
IFNAR2	JAK3
JAK2	PIK3R2
IL7	IL27RA
THPO	IL21R
STAT5B	PIM1
IL20RB	JAK1
THPO	IL13RA1
STAT2	STAT6
STAT1	CISH
PTPN2	STAT4
CREBBP	STAT5A
STAT1	STAT4
PRLR	TYK2
IL15	IFNAR1
STAM2	JAK3
CREBBP	STAT3
PTPN11	SOS2
STAT1	AOX1
PIAS2	STAT2
IL15	IL12RB1
LIFR	JAK3
PIK3R5	AKT3
STAT6	CISH
IL13RA1	JAK2
PIK3CG	AKT2
IL7	GHR
IL15	CSF2RB
IL7	IL2RB
JAK2	PIK3R1
LIF	CSF3R
PIK3CA	AKT3
IL15	IL2RA
CSF2RA	JAK1
STAT1	SOCS6
JAK2	PIK3CG
IL10RA	JAK2
PIK3CG	AKT3
STAT5A	CCND1
JAK1	PIK3R2
IL7	IFNAR2
AKT2	MTOR
IL15	IL12RB2
OSMR	JAK2
THPO	IFNGR1
IL6ST	JAK1
SOCS5	JAK3
GRB2	SOS2
LIF	IL2RG
JAK1	STAT3
STAT6	CCND1
IL6R	JAK1
IFNLR1	JAK3
IFNLR1	JAK2
GHR	TYK2
PRLR	JAK3
LIF	CSF2RB
STAT3	AOX1
TYK2	PIK3CD
PTPN2	STAT1
LIF	IL21R
IL2RA	JAK1
STAT6	MYC
LIF	IFNGR1
IL21R	JAK1
PIK3CD	AKT2
STAT2	CISH
IL2RG	TYK2
IL3RA	JAK3
STAM	JAK2
STAT3	SOCS2
IL7R	JAK2
STAT5B	CISH
STAT4	STAT6
EP300	STAT3
IL21R	TYK2
IL7	IL6R
STAT1	BCL2L1
PIK3CA	AKT2
JAK2	PIK3R5
IFNGR1	JAK2
PIK3CB	AKT1
IL7	IL20RB
IL7	IL11RA
THPO	IL2RG
STAT6	BCL2
STAT2	SOCS1
PTPN2	STAT5B
PIAS4	STAT3
STAT4	BCL2
STAT3	CISH
JAK2	STAT4
STAT5B	CCND3
STAT5B	SOCS1
THPO	IFNAR1
OSMR	JAK1
TYK2	PTPN11
STAT1	CDKN1A
PIK3CB	AKT3
IL15	GHR
CREBBP	STAT5B
STAT4	CCND3
IL12RB2	JAK1
STAT1	STAT6
IL15	IFNAR2
STAT5B	BCL2
PIAS2	STAT6
CSF2RB	JAK2
PIK3R5	AKT2
LIF	IL22RA1
JAK2	STAT6
IL7	IL12RB1
IL11RA	JAK3
THPO	EPOR
FHL1	STAT2
LIFR	JAK1
IL22RA1	JAK1
LIF	IL6R
PIAS3	STAT5A
CSF2RB	TYK2
STAT4	PIM1
TYK2	PIK3R1
STAM	JAK3
JAK3	PIK3CB
EPOR	JAK2
STAT5A	PIM1
GHR	JAK2
FHL1	STAT4
JAK2	PIK3CA
IL2RA	JAK2
STAT2	SOCS5
OSMR	TYK2
JAK3	STAT5A
STAT3	MCL1
JAK2	STAT5A
THPO	IL6ST
IL20RB	JAK2
IL15	CSF3R
STAT3	BCL2L1
THPO	GHR
EP300	STAT2
GHR	JAK3
JAK3	PIK3R2
JAK1	PIK3CB
STAT6	CCND2
JAK2	PTPN11
LIF	IL6ST
PIAS2	STAT4
PTPN2	STAT6
AKT3	MTOR
THPO	IL2RB
SOCS4	JAK3
THPO	IL11RA
JAK3	PIK3CD
TYK2	STAT6
IL15	CSF2RA
STAT2	BCL2L1
PTPN6	JAK1
IL21R	JAK2
IL15	IL13RA1
IL6R	JAK3
PIK3R3	AKT3
STAM	JAK1
TYK2	PIK3CA
PIAS2	STAT5A
STAT3	CDKN1A
PIK3R2	AKT1
LIF	CSF2RA
STAT4	BCL2L1
IL27RA	TYK2
IL7	IL12RB2
PTPN11	SOS1
IL7	IL6ST
FHL1	STAT5A
STAT2	PIM1
STAT2	SOCS4
LIF	IL12RB1
STAT1	MCL1
EP300	STAT6
JAK1	PIK3R5
STAT2	STAT5A
PTPN6	TYK2
THPO	LEPR
PIK3R2	AKT2
IL7	IL3RA
CREBBP	STAT2
IFNGR1	JAK3
JAK3	STAT3
THPO	IL27RA
IL4R	JAK3
THPO	CSF2RB
IL2RA	TYK2
IL20RB	JAK3
JAK1	PIK3R1
IL15	IL2RB
CSF3R	JAK1
IL10RA	TYK2
IL15	IL20RB
IFNGR2	JAK2
JAK1	PTPN11
THPO	OSMR
IL6ST	JAK3
PRLR	JAK1
STAT4	SOCS6
JAK3	PIK3CA
FHL1	STAT3
STAT5A	BCL2
EPOR	JAK1
IL6ST	TYK2
LIF	IL27RA
IL10RA	JAK1
STAT5B	SOCS6
JAK2	PIK3CB
PIAS1	STAT5A
JAK1	PIK3R3
EP300	STAT5A
IL15	IFNGR2
CSF2RB	JAK3
TYK2	STAT4
IL7	IFNGR2
TYK2	PIK3R2
THPO	IL15RA
IL7	IFNGR1
STAT3	CCND3
IL2RG	JAK3
STAT4	STAT5A
TYK2	STAT2
IL4R	JAK2
LIF	IL12RB2
IL11RA	JAK1
JAK2	PIK3CD
CREBBP	STAT4
SOCS5	JAK1
STAT1	SOCS3
IL15RA	JAK1
JAK2	STAT3
PRLR	JAK2
PIAS3	STAT1
IL12RB2	JAK2
IL7	LIFR
STAT3	BCL2
PIAS1	STAT5B
STAT6	BCL2L1
STAT2	STAT3
TYK2	STAT3
IL6R	JAK2
IFNGR1	JAK1
STAT5B	STAT4
LIF	IL2RB
STAT6	CCND3
STAT4	AOX1
CSF2RA	TYK2
EP300	STAT4
JAK3	PIK3CG
PIAS3	STAT6
IL22RA1	JAK2
TYK2	STAT5A
STAT4	MYC
STAT2	SOCS6
PIAS2	STAT1
IL7	CSF2RB
LIF	OSMR
TYK2	PIK3R5
STAT1	PIM1
STAT2	MYC
IFNAR1	JAK3
PIK3R1	AKT1
THPO	PRLR
LEPR	JAK1
STAT5B	SOCS2
IL27RA	JAK3
THPO	IFNAR2
STAT5A	MCL1
THPO	CSF3R
IL7	IL15RA
IL15RA	JAK3
THPO	IL2RA
IFNAR1	JAK2
PIAS1	STAT1
STAT1	SOCS1
IL15	IL2RG
THPO	IL12RB1
STAT1	MYC
STAM2	JAK2
THPO	IL10RA
STAT2	CCND1
LIF	EPOR
PIAS4	STAT6
LIF	IL3RA
PIAS4	STAT5A
PIK3R3	AKT2
IL15	IFNGR1
IL3RA	JAK1
LIF	IL13RA1
STAT5B	STAT3
LEPR	JAK3
EP300	STAT5B
STAT5B	MCL1
IL7R	JAK3
PIAS4	STAT1
SOS2	HRAS
IL15	IL15RA
PTPN2	STAT3
JAK1	STAT5A
STAM2	JAK1
STAT5B	CCND2
PIK3CA	AKT1
PIAS4	STAT5B
IL15RA	TYK2
FHL1	STAT6
PIK3CB	AKT2
STAT5A	STAT3
PIAS1	STAT4
IL2RB	TYK2
GRB2	SOS1
JAK1	PIK3CA
IL12RB1	TYK2
IL7	IL21R
STAT6	MCL1
JAK1	PIK3CG
IL22RA1	JAK3
LEPR	JAK2
STAT2	MCL1
IL12RB1	JAK3
STAT5A	MYC
THPO	IL6R
LEPR	TYK2
STAT4	CISH
EPOR	TYK2
STAT3	CCND1
PIK3R5	AKT1
STAT5A	CDKN1A
LIF	LEPR
IL2RG	JAK2
STAT4	CDKN1A
STAT4	SOCS1
IL3RA	JAK2
TYK2	PIK3CB
IL11RA	JAK2
LIF	IL15RA
STAT5B	MYC
CSF2RA	JAK2
IL13RA1	TYK2
PIAS2	STAT5B
IFNAR1	TYK2
IL2RB	JAK2
IL7	OSMR
IFNLR1	TYK2
STAT1	CCND1
JAK3	PIK3R3
IL7	LEPR
STAT1	CCND3
GHR	JAK1
IL12RB1	JAK2
IL15	EPOR
EP300	STAT1
PIAS1	STAT3
STAT6	SOCS2
STAT5B	SOCS3
PIAS3	STAT4
STAT2	STAT5B
THPO	IFNGR2
STAT2	SOCS2
THPO	IL22RA1
IL27RA	JAK2
CSF3R	TYK2
IL15	IL21R
STAT3	SOCS6
LIF	PRLR
STAT5A	BCL2L1
STAT2	AOX1
FHL1	STAT5B
STAT2	CDKN1A
CSF3R	JAK3
STAT1	STAT5B
STAT6	CDKN1A
IFNGR1	TYK2
THPO	IL12RB2
LIF	IL2RA
IL7	EPOR
THPO	LIFR
IL4R	TYK2
THPO	IL7R
IL13RA1	JAK1
IL6R	TYK2

## Sheet: 6_arcs
from	to
PIAS1	STAT5B
STAT2	MYC
LIF	IFNLR1
TYK2	PIK3CA
IL2RG	JAK1
THPO	IL2RB
IL15	EPOR
SOCS2	TYK2
PTPN11	SOS1
STAT5A	SOCS5
IL21R	JAK1
THPO	IFNAR1
STAT3	MYC
PIK3R3	AKT1
STAT5B	SOCS3
SOCS6	JAK1
IL12RB2	JAK2
STAT6	AOX1
LIF	GHR
STAT5B	MCL1
EP300	STAT3
THPO	IL12RB1
PTPN2	STAT2
STAT5B	STAT3
LIF	IL10RA
IFNGR1	JAK3
IL12RB1	JAK1
CREBBP	STAT5B
LIF	IL2RG
STAT4	CDKN1A
FHL1	STAT4
STAT5B	PIM1
STAT2	CCND3
PIK3CA	AKT3
JAK2	STAT3
PTPN6	JAK3
IL11RA	JAK1
STAT1	SOCS5
IL21R	JAK2
FHL1	STAT3
LIF	IL2RB
IL15	IL11RA
IFNAR1	TYK2
IFNLR1	JAK2
LIF	IL15RA
JAK2	STAT5A
STAT3	MCL1
IL20RB	JAK3
IL13RA1	JAK1
THPO	IL3RA
STAT6	CDKN1A
JAK1	STAT4
IL10RA	JAK1
IL11RA	TYK2
STAT5B	STAT5A
STAT5A	BCL2
LIF	IFNAR1
CREBBP	STAT3
PIAS1	STAT1
IL7	LIFR
IL7	IL15RA
PIAS3	STAT1
STAT5B	BCL2L1
PIAS1	STAT3
IL15	IFNAR1
LEPR	JAK1
IL7	IL11RA
STAT5A	BCL2L1
IL3RA	JAK2
THPO	LIFR
STAT1	STAT2
STAT3	STAT2
STAT3	BCL2L1
STAT5B	CCND3
PIK3CA	AKT1
STAT3	STAT1
STAT4	STAT3
IL7	IFNGR1
AKT3	MTOR
IL4R	JAK2
STAT3	SOCS3
IL13RA1	JAK3
STAT4	STAT2
CREBBP	STAT6
CISH	STAT6
STAT5A	PIM1
PTPN2	STAT6
IL2RA	TYK2
STAT2	SOCS5
JAK1	STAT5A
THPO	IL15RA
SOS2	HRAS
IL6R	JAK2
IL2RA	JAK2
IL7R	JAK1
JAK1	PIK3CB
IL27RA	JAK2
STAT4	CCND2
STAT4	CCND1
STAT5A	STAT1
STAT4	BCL2L1
IL12RB1	TYK2
STAT2	SOCS3
LIFR	TYK2
JAK2	PIK3R1
JAK1	PIK3R3
IL2RB	JAK2
IL6ST	TYK2
IL15	IL12RB1
PIK3R3	AKT2
SOCS2	JAK1
IL7	CSF2RB
IL7	IL3RA
IL15	IL4R
STAT5A	SOCS1
PIAS4	STAT2
THPO	IL6R
IFNGR1	TYK2
IL7	IFNAR1
STAM2	TYK2
IL7R	JAK2
STAM2	JAK1
LIF	PRLR
PIK3CG	AKT3
SOCS4	JAK3
STAT4	MCL1
STAT3	CCND3
CISH	STAT1
STAT4	STAT5A
STAT6	BCL2L1
STAT4	AOX1
PIAS2	STAT5B
CSF2RA	TYK2
LIF	IL22RA1
IL15	IFNLR1
JAK2	PIK3R5
JAK3	PIK3R2
FHL1	STAT1
STAT4	SOCS5
PIK3CA	AKT2
IL7	IL2RB
PTPN2	TYK2
GHR	JAK2
LIFR	JAK2
THPO	IL22RA1
STAT4	SOCS1
EP300	STAT1
STAT1	CCND1
THPO	IFNAR2
IL15	PRLR
IL15	IL2RA
IL15	IL3RA
LIF	IL4R
OSMR	TYK2
LIF	IL21R
IL21R	TYK2
JAK1	STAT5B
FHL1	STAT6
LEPR	JAK2
STAT5A	SOCS4
IL4R	TYK2
JAK3	PIK3CD
LIF	IL6ST
PRLR	JAK1
TYK2	PIK3CD
IL7	CSF2RA
STAT6	STAT2
IL2RA	JAK3
STAT6	STAT1
IFNAR1	JAK2
OSMR	JAK2
PTPN2	STAT1
STAT5B	BCL2
PIK3CD	AKT3
IL15	IL27RA
SOCS6	JAK2
CISH	STAT5B
STAT5B	CCND2
LIF	IFNAR2
IL7	IL4R
JAK2	STAT5B
CSF2RA	JAK3
IL13RA1	JAK2
JAK3	STAT6
IL22RA1	TYK2
STAT5B	SOCS4
STAT3	BCL2
STAT5A	SOCS3
IL7	IL21R
JAK2	STAT2
GHR	TYK2
SOCS6	JAK3
IL6ST	JAK2
STAT6	CCND2
STAT6	BCL2
PIK3R3	AKT3
TYK2	PIK3R1
PIK3CG	AKT1
STAT2	BCL2L1
STAT5B	CDKN1A
EP300	STAT5B
LIF	IL11RA
IL7	PRLR
TYK2	STAT2
IL22RA1	JAK1
THPO	IFNLR1
JAK1	PIK3CG
IFNGR2	TYK2
CSF3R	JAK3
JAK2	PIK3CD
LEPR	JAK3
IFNAR2	JAK1
JAK2	PIK3R3
JAK3	PIK3R5
IL15	IL6R
THPO	IL13RA1
IL7R	JAK3
SOCS2	JAK3
IL15	GHR
STAT2	SOCS1
STAT5B	AOX1
PTPN6	JAK1
IL2RB	TYK2
JAK1	STAT1
CSF3R	JAK1
AKT2	MTOR
JAK2	PTPN11
CISH	STAT3
PTPN2	STAT5B
IL7	IL2RG
IL15	IL12RB2
STAT1	SOCS3
STAT5A	STAT6
AKT1	MTOR
JAK1	STAT2
JAK3	STAT1
PIAS4	STAT4
IL15RA	JAK1
IL2RA	JAK1
PIAS3	STAT5A
IL2RG	TYK2
JAK1	PTPN11
CSF2RB	JAK1
PIAS3	STAT3
IL7	IFNAR2
LIF	IL27RA
PIAS1	STAT2
TYK2	PIK3R3
IL15	IL2RG
EPOR	JAK1
PIAS2	STAT1
STAT2	CDKN1A
EP300	STAT4
PIK3R1	AKT3
CSF2RB	JAK3
LIF	LIFR
IL11RA	JAK2
THPO	LEPR
EP300	STAT5A
IL7	IL13RA1
IFNGR2	JAK3
PIK3R5	AKT3
STAT3	CDKN1A
PIK3CB	AKT2
IL15RA	JAK2
IL10RA	JAK3
IFNLR1	JAK1
GRB2	SOS1
IL2RB	JAK1
STAT3	AOX1
THPO	OSMR
IL15	IL13RA1
IL7	IL12RB2
IL7	IL12RB1
STAT3	CCND1
THPO	GHR
IL15	IL15RA
STAT5A	STAT2
PIAS3	STAT2
STAM	JAK1
PIAS1	STAT5A
PIAS2	STAT4
THPO	EPOR
TYK2	STAT6
IL27RA	JAK1
IL2RB	JAK3
IL15	OSMR
PIAS2	STAT5A
TYK2	STAT5B
THPO	IL12RB2
PIAS4	STAT5B
STAT2	CCND1
STAT6	MYC
STAT1	BCL2L1
IL12RB1	JAK2
JAK3	STAT3
IL15	IL22RA1
PIK3R5	AKT2
JAK3	PIK3CA
TYK2	PIK3R5
STAT4	CISH
STAT1	MYC
IL15	IL2RB
THPO	IL20RB
OSMR	JAK1
IL15RA	JAK3
PTPN2	JAK2
IL15	IL10RA
STAM	TYK2
PRLR	JAK3
LEPR	TYK2
IFNAR1	JAK3
STAT6	CCND3
JAK2	PIK3CA
HRAS	RAF1
STAT4	SOCS4
STAM	JAK3
IL7	LEPR
THPO	IL4R
OSMR	JAK3
THPO	IL11RA
IL4R	JAK1
THPO	IL7R
IL15	CSF2RB
JAK3	PIK3CG
PIK3R2	AKT3
IL7	IFNLR1
IL20RB	JAK1
PIK3R1	AKT1
IL7	IL20RB
LIF	CSF3R
STAM	JAK2
CREBBP	STAT4
PRLR	JAK2
JAK3	PTPN11
IL7	IL7R
JAK1	PIK3R5
IL2RG	JAK3
IL7	CSF3R
IL7	EPOR
IL2RG	JAK2
PTPN2	JAK3
IL15	IL7R
IL15	IFNGR1
IFNAR2	JAK2
THPO	IL21R
IL20RB	TYK2
STAT4	PIM1
STAT4	BCL2
JAK2	PIK3CG
IL4R	JAK3
IFNGR2	JAK2
IFNGR2	JAK1
CISH	STAT2
IL15	LEPR
IL7	OSMR
JAK1	STAT3
LIF	IL12RB1
STAT4	STAT6
IL6ST	JAK3
IL11RA	JAK3
PTPN11	SOS2
TYK2	STAT1
STAT5B	STAT6
EPOR	JAK3
STAT5A	MCL1
IL7	IL2RA
CSF2RA	JAK2
PIAS4	STAT6
THPO	IL10RA
PIK3R2	AKT1
TYK2	PIK3R2
STAT5A	CCND3
JAK3	STAT2
IFNLR1	TYK2
SOS1	HRAS
STAT4	SOCS3
IL7	IL6ST
LIF	OSMR
IL22RA1	JAK2
JAK3	PIK3CB
THPO	CSF3R
IL22RA1	JAK3
PTPN2	JAK1
STAT5A	STAT3
STAT1	AOX1
PTPN2	STAT3
LIF	EPOR
IL15	IL6ST
JAK2	STAT1
LIF	IL20RB
STAM2	JAK3
JAK1	PIK3CD
THPO	IL27RA
LIFR	JAK3
EP300	STAT6
GRB2	SOS2
IL12RB2	JAK1
IL12RB2	TYK2
PIAS1	STAT6
IL21R	JAK3
STAT4	STAT1
THPO	IL2RG
STAT5A	CCND1
STAT5B	STAT1
PIAS2	STAT6
THPO	CSF2RB
IL15	LIFR
THPO	IL6ST
PTPN6	TYK2
PIK3R5	AKT1
LIF	IL3RA
IL7	IL10RA
STAT1	PIM1
IL7	IFNGR2
STAT2	AOX1
FHL1	STAT5A
STAT5A	MYC
LIF	IL2RA
STAT1	BCL2
TYK2	PIK3CG
PTPN2	STAT4
CSF3R	TYK2
IL3RA	TYK2
IL20RB	JAK2
STAT3	CCND2
PIAS3	STAT4
STAT4	STAT5B
CSF2RA	JAK1
PIAS2	STAT2
TYK2	STAT4
STAT5A	CDKN1A
FHL1	STAT5B
LIF	IL7R
STAT1	CDKN1A
STAT1	CCND3
IL13RA1	TYK2
CSF3R	JAK2
STAT1	SOCS1
GHR	JAK3
STAT3	SOCS1
LIF	IL13RA1
LIF	IL6R
PIAS4	STAT5A
STAT2	BCL2
IL3RA	JAK3
PTPN6	JAK2
IFNGR1	JAK1
PIK3CD	AKT2
CISH	STAT5A
JAK2	PIK3CB
STAT3	SOCS5
STAT5A	CCND2
LIF	LEPR
EPOR	TYK2
PIK3CG	AKT2
CREBBP	STAT2
CREBBP	STAT5A
STAT1	MCL1
LIFR	JAK1
JAK1	PIK3CA
IL15	IFNGR2
PIK3CB	AKT3
TYK2	PTPN11
JAK1	STAT6
STAM2	JAK2
STAT5B	STAT2
IL6R	TYK2
PIAS3	STAT5B
TYK2	PIK3CB
IL7	IL22RA1
STAT3	PIM1
TYK2	STAT5A
IL15RA	TYK2
PIAS3	STAT6
STAT6	SOCS5
IL27RA	JAK3
FHL1	STAT2
STAT5B	SOCS1
STAT6	SOCS1
STAT5B	MYC
PIAS2	STAT3
IL15	IFNAR2
IL10RA	JAK2
STAT5B	CCND1
STAT6	SOCS3
PRLR	TYK2
IL15	CSF2RA
IFNAR2	JAK3
PIK3R2	AKT2
IL6R	JAK3
IL6ST	JAK1
IL15	IL21R
JAK1	PIK3R1
IL7R	TYK2
CSF2RB	JAK2
IFNGR1	JAK2
LIF	CSF2RB
IL12RB1	JAK3
IL12RB2	JAK3
STAT6	STAT3
STAT5B	SOCS5
STAT4	MYC
IL15	IL20RB
IL7	IL6R
SOCS2	JAK2
STAT6	MCL1
SOCS6	TYK2
STAT4	CCND3
LIF	CSF2RA
THPO	PRLR
THPO	IFNGR2
PIAS4	STAT1
IL7	IL27RA
THPO	CSF2RA
PTPN2	STAT5A
EPOR	JAK2
IFNLR1	JAK3
THPO	IFNGR1
IL6R	JAK1
JAK3	PIK3R3
STAT6	CCND1
LIF	IFNGR2
STAT2	MCL1
THPO	IL2RA
PIK3CB	AKT1
IFNAR2	TYK2
LIF	IFNGR1
EP300	STAT2
JAK2	PIK3R2
IL27RA	TYK2
JAK2	STAT6
STAT1	CCND2
CSF2RB	TYK2
IL15	CSF3R
TYK2	STAT3
STAT5A	AOX1
STAT6	PIM1
PIAS1	STAT4
JAK2	STAT4
JAK1	PIK3R2
JAK3	PIK3R1
STAT2	CCND2
PIAS4	STAT3
LIF	IL12RB2
IL10RA	TYK2
PIK3CD	AKT1
IL3RA	JAK1
CREBBP	STAT1
GHR	JAK1
STAT2	PIM1
IFNAR1	JAK1
IL7	GHR
PIK3R1	AKT2

## Sheet: 7_arcs
from	to
IL7	IL2RB
IL3RA	TYK2
JAK1	STAT5B
IL7	OSMR
IL7	IL4R
STAT5B	SOCS2
IL6R	JAK2
IL7	IFNGR2
STAT2	CISH
JAK2	STAT5A
STAT6	CISH
JAK1	PIK3R5
STAT3	SOCS1
IL22RA1	JAK1
IL22RA1	JAK3
IL10RA	TYK2
JAK3	PIK3CD
PIAS4	STAT1
PTPN2	TYK2
IL15	IL27RA
PIK3R5	AKT1
STAT5A	BCL2
STAT3	STAT2
LIFR	JAK3
IL15	IL3RA
STAT3	SOCS5
STAT6	SOCS4
STAT2	STAT4
LIF	IL22RA1
LIF	EPOR
AKT1	MTOR
IL7	IL21R
THPO	IL12RB2
IL22RA1	TYK2
SOCS3	TYK2
PTPN2	STAT3
JAK2	PIK3R1
PIAS1	STAT2
PIAS3	STAT2
IL12RB1	JAK3
STAT5B	BCL2
THPO	IL6ST
STAT2	SOCS4
IL15	IL7R
LEPR	TYK2
IL7	IFNAR1
IL12RB1	JAK1
IL15	IL15RA
STAT5B	STAT5A
PTPN6	JAK2
THPO	IFNAR2
PIAS4	STAT5B
STAT3	CCND1
IFNAR2	JAK1
LIF	IL11RA
IFNAR2	JAK3
PIAS2	STAT2
FHL1	STAT5B
STAT4	STAT1
IL21R	JAK3
OSMR	JAK1
THPO	IFNAR1
PTPN6	TYK2
IL2RG	TYK2
IL15	PRLR
STAT3	AOX1
SOCS4	JAK3
STAT3	STAT4
STAT3	BCL2
PIK3CA	AKT2
PIK3CG	AKT2
JAK2	STAT4
STAT6	CDKN1A
STAT1	CCND3
PIK3R3	AKT3
SOCS5	JAK2
OSMR	TYK2
HRAS	RAF1
STAT6	SOCS6
IL7	LIFR
IL15	IL2RG
THPO	IL2RB
IL11RA	JAK2
PIAS1	STAT1
PIAS2	STAT6
IL12RB1	TYK2
STAM	JAK3
IL15	LEPR
CREBBP	STAT4
STAT2	SOCS2
STAT5B	BCL2L1
IL7	IFNAR2
TYK2	STAT5A
THPO	LEPR
CSF2RB	JAK3
IL2RB	TYK2
EP300	STAT5B
JAK1	PIK3R3
JAK2	PIK3R2
PTPN2	JAK1
STAT5B	SOCS1
CSF2RB	TYK2
IL15	IFNLR1
LIF	IL21R
PIAS4	STAT3
STAT5B	STAT4
STAT1	BCL2
PIK3CD	AKT2
THPO	IL27RA
IL12RB1	JAK2
JAK2	PIK3CD
JAK1	STAT4
STAT1	CCND2
FHL1	STAT3
EP300	STAT3
JAK1	PIK3CA
TYK2	STAT6
STAT5B	CISH
STAT4	SOCS3
IL2RB	JAK2
CSF2RA	TYK2
EP300	STAT6
IL15	CSF3R
IL7R	JAK1
PIK3CD	AKT1
STAT6	BCL2
GRB2	SOS1
LIF	OSMR
PIK3CD	AKT3
STAT5B	PIM1
LEPR	JAK2
EP300	STAT5A
PTPN11	SOS2
PIK3R1	AKT3
STAM2	JAK2
TYK2	PIK3CG
STAT1	BCL2L1
IFNAR2	JAK2
JAK1	PIK3R1
IL7	EPOR
STAT4	BCL2L1
LIF	IFNGR1
IL7R	JAK2
IL7	CSF3R
PIK3R1	AKT2
IFNGR1	TYK2
IFNGR2	JAK1
LIFR	JAK2
CREBBP	STAT5B
STAT1	SOCS6
JAK1	STAT5A
STAT2	BCL2L1
STAT5A	SOCS4
IL11RA	TYK2
STAT2	SOCS1
PTPN2	STAT5B
STAT1	AOX1
PIK3R2	AKT1
JAK2	STAT2
PRLR	JAK1
STAT6	PIM1
IL20RB	JAK1
IFNGR1	JAK1
SOCS2	JAK3
STAT2	STAT6
IL10RA	JAK2
TYK2	PIK3CA
JAK1	PIK3CG
STAT5B	SOCS5
IL15	OSMR
EPOR	TYK2
STAT3	MCL1
IL15	IL13RA1
IL6ST	TYK2
IL3RA	JAK1
IL7	IL27RA
JAK1	PIK3R2
JAK2	STAT1
THPO	IL3RA
STAT3	MYC
STAT3	PIM1
JAK2	PIK3R3
STAT5A	CDKN1A
PTPN2	STAT1
IL27RA	JAK1
STAT1	PIM1
IL15	IFNGR2
STAT2	AOX1
STAT6	MCL1
IL11RA	JAK1
LIF	IL2RB
THPO	CSF2RB
STAT6	CCND3
STAT2	CDKN1A
IL11RA	JAK3
STAT2	SOCS3
STAT5B	STAT6
CSF3R	JAK2
IL3RA	JAK3
CSF3R	JAK1
IL7	IL2RG
LIF	LIFR
IL6R	JAK3
LIF	LEPR
STAT4	BCL2
THPO	IL10RA
PIAS3	STAT3
PIK3CA	AKT1
IFNGR2	JAK3
IL15	CSF2RA
IL15	IFNAR1
EP300	STAT1
IL20RB	JAK2
IL10RA	JAK1
STAT2	MYC
FHL1	STAT5A
THPO	PRLR
IL7	LEPR
THPO	IFNGR1
FHL1	STAT1
STAM2	JAK3
IL6ST	JAK1
SOCS5	JAK3
STAT6	STAT1
PIAS1	STAT5B
TYK2	PIK3R1
IL15	IL11RA
JAK1	STAT1
IL2RB	JAK1
IFNAR1	JAK2
PIK3CG	AKT1
CSF2RB	JAK1
PTPN2	JAK2
SOS1	HRAS
STAT5A	CCND2
IFNGR1	JAK2
LIF	IL4R
STAT3	STAT5A
LIFR	JAK1
IFNLR1	JAK1
PIK3CB	AKT1
IL2RB	JAK3
PIAS2	STAT3
JAK1	PIK3CD
IL12RB2	TYK2
PRLR	TYK2
LIF	IL27RA
CREBBP	STAT1
IL6R	TYK2
STAT2	STAT5A
STAT5A	PIM1
STAT5A	AOX1
CSF2RA	JAK3
IL7	PRLR
STAT5B	SOCS4
PTPN2	STAT6
JAK3	PIK3CA
AKT2	MTOR
STAT5B	CDKN1A
IL15	GHR
STAM2	JAK1
THPO	IL2RA
IL15	IL6R
PTPN2	STAT2
STAT4	MYC
OSMR	JAK2
STAT6	BCL2L1
LIF	CSF2RB
STAT2	PIM1
STAT3	BCL2L1
IFNLR1	JAK3
STAT1	MCL1
IL27RA	JAK2
IL7	IL20RB
STAT3	CDKN1A
THPO	IFNLR1
IL7	CSF2RA
OSMR	JAK3
STAT4	AOX1
IFNAR1	JAK3
JAK1	STAT6
IL2RA	JAK3
STAT4	SOCS1
JAK2	STAT6
STAT1	CISH
LIF	IL6R
SOCS5	TYK2
CSF3R	TYK2
STAT4	STAT5A
SOCS2	TYK2
THPO	IL6R
PIAS4	STAT5A
IL4R	JAK3
STAT3	CCND3
STAT4	SOCS2
STAT2	SOCS6
IL12RB2	JAK2
EP300	STAT2
JAK3	PTPN11
STAM	TYK2
SOCS1	TYK2
PTPN2	STAT5A
IL22RA1	JAK2
CREBBP	STAT2
IL7	CSF2RB
STAT1	CDKN1A
IL7	IL6R
JAK1	PIK3CB
STAT5A	MYC
STAT5B	MYC
SOS2	HRAS
STAT4	CCND3
FHL1	STAT4
STAT3	STAT1
EP300	STAT4
STAT2	BCL2
THPO	IL4R
LIF	IL15RA
STAT6	CCND1
THPO	IL11RA
IL15	IL6ST
IL2RA	JAK1
LIF	CSF2RA
IL7	IL3RA
JAK2	PIK3CB
PIAS1	STAT4
STAT5A	STAT1
PIK3CB	AKT3
IL15RA	JAK1
IL21R	JAK1
PIAS3	STAT4
IL15RA	JAK3
PIK3R2	AKT2
STAT5A	CCND1
IL15	IL20RB
PIAS2	STAT5A
LIF	PRLR
PTPN6	JAK1
IL20RB	JAK3
IL3RA	JAK2
IFNGR2	JAK2
EPOR	JAK1
IL6R	JAK1
IL2RG	JAK2
LIF	IL10RA
STAT4	MCL1
LIF	IL7R
STAT2	CCND2
STAT5A	CCND3
PTPN6	JAK3
TYK2	PIK3CB
JAK2	PIK3CA
PIAS1	STAT3
TYK2	PIK3R3
IL13RA1	JAK3
STAM	JAK1
IL15	IL10RA
STAT5A	SOCS6
LIF	IL6ST
GHR	JAK3
PTPN2	STAT4
STAT5B	CCND2
IL15	IL12RB1
PIK3R1	AKT1
LEPR	JAK3
THPO	IL7R
EPOR	JAK3
PIAS2	STAT4
IL21R	JAK2
CSF3R	JAK3
PIAS4	STAT6
IFNAR1	TYK2
LIF	CSF3R
JAK1	STAT3
IFNAR1	JAK1
JAK3	STAT1
IL13RA1	TYK2
STAT4	CCND2
STAT3	STAT6
JAK2	PIK3CG
JAK2	PTPN11
STAT3	CISH
STAT2	CCND3
IL2RG	JAK1
THPO	GHR
IL20RB	TYK2
STAT5B	CCND1
STAT6	CCND2
IL7	IL6ST
PTPN11	SOS1
IL15	IL2RB
STAT4	SOCS4
JAK2	PIK3R5
IL13RA1	JAK2
PIAS4	STAT4
IFNLR1	JAK2
TYK2	STAT1
LIF	IL12RB1
IL7	IL12RB1
STAT4	CISH
STAT5B	STAT2
CREBBP	STAT6
THPO	IFNGR2
STAT5A	CISH
FHL1	STAT2
STAT3	SOCS3
PIAS3	STAT6
IL15	IL22RA1
CREBBP	STAT5A
STAT5A	STAT6
LIF	IFNAR1
IL7	IL15RA
PIK3R5	AKT2
IL7	IL2RA
IL27RA	JAK3
JAK1	PTPN11
SOCS1	JAK3
STAT5B	AOX1
IL6ST	JAK3
JAK3	PIK3R2
IL4R	JAK1
THPO	IL15RA
STAT5B	MCL1
JAK3	PIK3CG
PIK3R2	AKT3
IL4R	JAK2
PIAS2	STAT5B
SOCS3	JAK3
THPO	EPOR
LIF	IL3RA
LIF	IL13RA1
IL12RB2	JAK3
JAK3	PIK3CB
AKT3	MTOR
IL12RB2	JAK1
JAK1	STAT2
PIAS3	STAT5A
IL7	IFNLR1
THPO	LIFR
PIAS1	STAT6
STAT4	STAT6
STAT3	SOCS4
CREBBP	STAT3
IL21R	TYK2
IFNGR2	TYK2
IL7	IL11RA
PIK3R3	AKT2
LIF	IL2RG
LIF	IL2RA
THPO	IL2RG
JAK3	PIK3R5
STAT1	CCND1
LIF	IL12RB2
STAT2	MCL1
LIF	IFNLR1
PIK3R3	AKT1
PIK3R5	AKT3
THPO	IL12RB1
THPO	IL20RB
STAT3	STAT5B
STAT6	AOX1
LIF	IL20RB
IL7	IFNGR1
IL7R	JAK3
CSF2RB	JAK2
CSF2RA	JAK2
STAT2	CCND1
IL2RA	JAK2
IL27RA	TYK2
IFNAR2	TYK2
IL7	IL10RA
STAT4	CDKN1A
IFNLR1	TYK2
FHL1	STAT6
GHR	TYK2
TYK2	PIK3CD
IL2RG	JAK3
IFNGR1	JAK3
THPO	CSF3R
PIK3CB	AKT2
LIFR	TYK2
STAT3	SOCS2
STAT3	CCND2
PIAS4	STAT2
PRLR	JAK2
EPOR	JAK2
GHR	JAK1
IL15	IFNGR1
THPO	IL13RA1
STAT4	SOCS6
PIAS3	STAT5B
LIF	GHR
JAK3	PIK3R3
IL7R	TYK2
TYK2	PIK3R2
IL15	IL12RB2
IL7	IL12RB2
THPO	IL22RA1
PIK3CG	AKT3
TYK2	PTPN11
STAT4	PIM1
IL7	IL22RA1
CSF2RA	JAK1
PIK3CA	AKT3
IL15	LIFR
STAT5B	SOCS6
LIF	IFNGR2
IL7	IL13RA1
LIF	IFNAR2
STAT3	SOCS6
GRB2	SOS2
TYK2	PIK3R5
STAT2	STAT1
IL6ST	JAK2
IL7	GHR
JAK3	PIK3R1
PIAS3	STAT1
STAT5A	MCL1
STAT5B	SOCS3
GHR	JAK2
THPO	IL21R
IL15	IL2RA
STAT4	CCND1
STAT6	MYC
IL4R	TYK2
IL15RA	JAK2
STAT1	MYC
IL15	IL21R
IL15RA	TYK2
IL13RA1	JAK1
STAT5B	CCND3
PIAS1	STAT5A
IL15	CSF2RB
IL2RA	TYK2
STAT5B	STAT1
LEPR	JAK1
THPO	OSMR
STAT5A	BCL2L1
IL7	IL7R
STAM	JAK2
IL10RA	JAK3
PTPN2	JAK3
IL15	IL4R
PRLR	JAK3
IL15	EPOR
THPO	CSF2RA
IL15	IFNAR2
STAM2	TYK2
PIAS2	STAT1

## Sheet: 8_arcs
from	to
STAT2	CISH
JAK1	PIK3CD
STAT6	STAT4
IL7	IL27RA
IFNGR1	JAK2
THPO	IL2RG
STAT5A	PIM1
LIF	LEPR
IL7	IL12RB1
CSF3R	JAK3
STAT3	BCL2
LIFR	TYK2
LIF	IL21R
IL7	LIFR
CSF2RA	JAK3
CSF2RA	JAK1
FHL1	STAT2
IL15	IL15RA
SOCS1	TYK2
STAT1	STAT6
STAT1	STAT5A
STAT3	SOCS5
STAT4	PIM1
IFNGR1	JAK1
PRLR	JAK3
LIF	IL6R
THPO	IL6R
THPO	LIFR
JAK1	PIK3CB
FHL1	STAT5B
THPO	IFNLR1
SOCS3	JAK3
PTPN2	JAK3
IL2RG	JAK2
PIK3CG	AKT1
JAK2	PTPN11
IFNGR2	JAK1
IL3RA	JAK1
JAK3	STAT5B
IL11RA	JAK3
STAT2	STAT1
IL15	LIFR
STAT5B	STAT6
PIK3R1	AKT2
FHL1	STAT6
IL15	IL22RA1
IL6ST	JAK3
LIF	IFNGR1
STAT5B	SOCS4
LIF	IL4R
EP300	STAT3
JAK2	STAT4
IL2RB	TYK2
PTPN2	STAT5A
TYK2	STAT1
JAK3	STAT6
STAT5A	STAT4
PTPN2	STAT2
STAT3	STAT1
JAK1	PIK3R2
JAK1	PIK3CA
OSMR	JAK3
STAT5A	CISH
THPO	GHR
IL6ST	JAK2
IL10RA	TYK2
STAT2	SOCS1
PIAS2	STAT5B
AKT1	MTOR
JAK2	STAT1
IL20RB	TYK2
IL6R	TYK2
IL15	IL12RB2
PTPN6	JAK3
IL15	LEPR
SOCS6	JAK3
IL13RA1	JAK2
SOCS2	JAK1
STAT5A	STAT6
IL3RA	JAK3
STAT4	CCND1
IL15	IL4R
IL7	GHR
STAT3	SOCS1
THPO	LEPR
PTPN11	SOS1
SOCS4	JAK2
PIAS3	STAT1
TYK2	STAT5B
THPO	IL12RB2
EPOR	JAK3
IL7	IL2RG
PIAS4	STAT2
LIF	CSF2RA
IL6R	JAK3
LIF	IL7R
SOCS6	JAK2
JAK3	STAT2
IL15	IL13RA1
STAM	JAK1
STAT6	CCND1
IL4R	JAK2
CSF2RB	JAK1
STAT4	CCND3
IL12RB2	TYK2
CREBBP	STAT3
THPO	PRLR
CREBBP	STAT5A
PTPN6	TYK2
GHR	JAK3
THPO	IL22RA1
LIF	IL12RB2
IL12RB1	JAK3
IL2RA	TYK2
PIK3R2	AKT3
STAT4	AOX1
IL15	IL27RA
LIF	EPOR
IL15	OSMR
IL2RB	JAK2
IL7	IL15RA
STAT3	CISH
IL22RA1	JAK3
IFNAR2	JAK2
SOCS2	TYK2
JAK2	PIK3CD
STAT3	PIM1
LIF	IL12RB1
STAT4	CDKN1A
IL2RG	TYK2
JAK2	PIK3CA
SOCS2	JAK3
IL3RA	JAK2
PIAS3	STAT2
STAT3	CDKN1A
STAT6	CCND2
IL15	IL11RA
STAT5B	CCND2
IL15	IL2RG
JAK3	PIK3R3
IL2RB	JAK3
IL11RA	JAK1
JAK3	PIK3R1
IL21R	TYK2
CSF2RB	JAK2
JAK2	STAT5A
IL7R	JAK1
SOCS1	JAK2
SOCS5	TYK2
STAT3	MCL1
CSF3R	TYK2
PIK3R5	AKT2
STAT2	SOCS5
THPO	IFNAR1
SOCS4	JAK1
IL7	IL6R
IL15	IL3RA
IL7	IL22RA1
IFNAR2	JAK3
STAT1	BCL2L1
IL2RB	JAK1
LIF	IL6ST
LIF	IL2RG
SOCS1	JAK1
STAT5A	CCND2
LIF	LIFR
SOCS5	JAK1
STAT2	SOCS4
PRLR	JAK1
IL15	IL6ST
THPO	IL7R
IL13RA1	TYK2
PIAS1	STAT5A
IL11RA	TYK2
STAM2	JAK3
SOCS5	JAK2
JAK1	PIK3R5
EPOR	TYK2
THPO	IL27RA
TYK2	STAT5A
STAT6	CISH
IL20RB	JAK3
PIAS1	STAT1
GRB2	SOS2
LEPR	JAK1
IFNGR2	JAK2
THPO	CSF3R
PRLR	TYK2
PIAS4	STAT5B
TYK2	PIK3CG
STAT2	CDKN1A
IL20RB	JAK1
IL7	IFNAR1
STAT2	BCL2
STAT6	CCND3
JAK3	STAT4
IL27RA	JAK2
EP300	STAT5A
IL7	EPOR
STAT2	STAT5B
LIF	IL2RA
IL6R	JAK2
IL27RA	JAK1
IL7	IL4R
THPO	IL2RA
IL7	IFNLR1
IL10RA	JAK3
PTPN2	STAT4
LIF	IFNAR1
CSF3R	JAK1
PIK3R3	AKT2
IL10RA	JAK1
IL7	IL6ST
PIK3R3	AKT3
PTPN2	STAT6
LIF	IL2RB
STAM	JAK3
PIAS1	STAT3
IL7R	JAK2
STAT2	BCL2L1
PIK3R3	AKT1
IL15	IL21R
LIFR	JAK2
LIF	GHR
IL21R	JAK1
STAT6	MYC
EP300	STAT2
STAT2	STAT4
IFNAR1	JAK1
IL2RA	JAK1
JAK2	STAT6
STAT3	SOCS4
STAT5B	CCND3
PIAS2	STAT3
IL15	IL7R
PIK3CB	AKT3
IL15RA	JAK1
STAT2	MCL1
PIAS2	STAT5A
IL7	CSF2RA
STAT2	AOX1
EPOR	JAK2
IL11RA	JAK2
PIAS1	STAT6
THPO	OSMR
LIF	CSF2RB
PIAS2	STAT2
IL6R	JAK1
STAT1	CISH
CSF2RB	TYK2
PIAS2	STAT4
JAK3	PIK3R5
LIF	IFNLR1
CSF3R	JAK2
STAT5B	CDKN1A
THPO	IL11RA
STAT1	BCL2
JAK3	PIK3CB
IL22RA1	TYK2
IL12RB2	JAK2
JAK3	PTPN11
STAT4	BCL2
IL15	IFNGR1
EP300	STAT1
JAK2	PIK3R1
STAT3	CCND1
CREBBP	STAT2
HRAS	RAF1
CISH	STAT4
STAT4	MYC
STAT3	MYC
STAT3	STAT4
IL7	CSF2RB
PIAS4	STAT6
LIF	IL22RA1
JAK1	PIK3R1
IL7	IL13RA1
STAT4	MCL1
PIK3CB	AKT1
STAT5A	AOX1
IL15RA	TYK2
STAT5B	MCL1
LEPR	TYK2
STAT3	STAT5A
LIF	IL11RA
THPO	IFNGR2
STAM2	JAK2
IL7	IL2RB
IL15	IL20RB
STAT1	MYC
PIK3CB	AKT2
THPO	IL2RB
THPO	IFNGR1
LIF	IFNAR2
IFNLR1	TYK2
PRLR	JAK2
THPO	EPOR
STAT4	BCL2L1
IL15	EPOR
STAT3	BCL2L1
STAT2	STAT6
LIF	PRLR
IL15	IL6R
IL27RA	TYK2
PIK3CD	AKT2
IFNAR2	TYK2
PIAS2	STAT1
STAT6	MCL1
JAK3	STAT1
PIAS4	STAT3
IL7	IL20RB
STAT3	STAT2
JAK2	PIK3R2
IFNGR1	JAK3
SOCS6	JAK1
IL7R	TYK2
LIF	IL10RA
IL13RA1	JAK1
CREBBP	STAT6
IFNAR1	TYK2
IL7	IFNAR2
IL15	IL12RB1
JAK2	PIK3R3
PIAS1	STAT2
STAT5A	BCL2
IL6ST	TYK2
EP300	STAT6
IFNGR1	TYK2
JAK1	PIK3CG
LIF	IFNGR2
PIAS2	STAT6
STAT1	MCL1
IL7	IFNGR1
IL21R	JAK3
THPO	IL10RA
STAT5A	CDKN1A
GHR	TYK2
STAT4	CCND2
THPO	IL6ST
LIF	IL3RA
PIK3CG	AKT3
JAK2	PIK3CG
IL27RA	JAK3
STAT5A	CCND3
JAK3	STAT5A
STAT1	CCND3
PTPN6	JAK1
PIAS3	STAT4
CSF2RA	TYK2
IFNLR1	JAK1
IL7	IL3RA
IL7	OSMR
PIAS3	STAT5A
IFNAR1	JAK3
STAT3	STAT6
THPO	CSF2RA
IFNAR1	JAK2
JAK1	PIK3R3
TYK2	PIK3CA
LIF	IL20RB
IL7	IL11RA
SOCS3	JAK2
STAT6	BCL2L1
CREBBP	STAT5B
GRB2	SOS1
IL20RB	JAK2
PIK3CA	AKT3
PIAS4	STAT4
IL4R	JAK1
STAT5A	MYC
IL15	IL10RA
IFNGR2	JAK3
TYK2	PIK3CD
TYK2	PIK3R2
PTPN2	STAT1
IL15	IFNAR2
IL15	IFNGR2
LIF	IL27RA
IL15	CSF2RB
IL15	IFNLR1
THPO	IL4R
JAK2	PIK3CB
PTPN11	SOS2
PIAS1	STAT5B
LIF	IL15RA
CSF2RA	JAK2
JAK3	PIK3CG
EP300	STAT5B
STAT2	PIM1
STAT5B	BCL2L1
IL7	LEPR
STAT5B	CISH
IFNGR2	TYK2
IL7	IL7R
IL12RB2	JAK1
OSMR	JAK1
PIK3R5	AKT3
PTPN2	JAK2
IFNLR1	JAK2
IL7	IL12RB2
AKT2	MTOR
STAT5B	BCL2
IL7	IL2RA
IL4R	JAK3
SOCS2	JAK2
GHR	JAK1
TYK2	PIK3R5
STAT5B	MYC
IL15	IFNAR1
SOS2	HRAS
STAT3	AOX1
IL10RA	JAK2
STAT2	CCND1
IFNLR1	JAK3
TYK2	PIK3R3
PIAS4	STAT5A
IL2RG	JAK3
SOS1	HRAS
IL12RB1	JAK2
PTPN6	JAK2
IL22RA1	JAK2
IL7R	JAK3
STAT2	MYC
STAT5A	MCL1
STAT5B	CCND1
STAT3	STAT5B
STAT5B	STAT5A
STAT3	CCND3
PIAS4	STAT1
STAT1	CCND1
STAT6	CDKN1A
STAT6	PIM1
JAK1	STAT5A
JAK1	STAT6
CREBBP	STAT1
PIK3R2	AKT2
IL15	IL2RA
STAT3	SOCS3
STAT2	STAT5A
IL13RA1	JAK3
JAK1	STAT1
FHL1	STAT1
PIK3R1	AKT1
TYK2	PIK3CB
STAT2	CCND2
PTPN2	JAK1
GHR	JAK2
STAT5B	PIM1
IFNAR2	JAK1
STAT5A	BCL2L1
TYK2	STAT4
THPO	IL15RA
PIAS1	STAT4
STAM	TYK2
IL2RG	JAK1
STAT1	PIM1
JAK2	PIK3R5
FHL1	STAT4
THPO	IFNAR2
IL15	GHR
STAM	JAK2
STAT1	CCND2
STAT5B	AOX1
PIK3CA	AKT1
IL7	IFNGR2
STAT5B	STAT4
STAT1	CDKN1A
IL15	IL2RB
THPO	IL12RB1
THPO	IL21R
PIK3CD	AKT3
IL7	IL10RA
IL2RA	JAK2
IL15	CSF3R
IL12RB2	JAK3
CREBBP	STAT4
JAK1	PTPN11
IL2RA	JAK3
THPO	IL20RB
EP300	STAT4
LIF	OSMR
LEPR	JAK3
CSF2RB	JAK3
STAT1	AOX1
JAK3	PIK3CD
STAT5B	STAT1
AKT3	MTOR
FHL1	STAT5A
THPO	IL13RA1
PTPN2	STAT5B
PIK3R5	AKT1
LIFR	JAK1
STAT6	BCL2
IL15	CSF2RA
IL12RB1	TYK2
TYK2	PIK3R1
IL15RA	JAK3
STAM2	JAK1
IL15RA	JAK2
IL6ST	JAK1
IL3RA	TYK2
STAT1	STAT4
STAM2	TYK2
LEPR	JAK2
TYK2	PTPN11
PIAS3	STAT5B
STAT6	AOX1
PIAS3	STAT3
PTPN2	STAT3
PIAS3	STAT6
OSMR	JAK2
JAK3	PIK3CA
STAT3	CCND2
PIK3CD	AKT1
IL12RB1	JAK1
JAK3	PIK3R2
PTPN2	TYK2
THPO	IL3RA
IL4R	TYK2
PIK3R2	AKT1
SOCS6	TYK2
LIFR	JAK3
IL7	CSF3R
STAT2	CCND3
IL21R	JAK2
THPO	CSF2RB
IL15	PRLR
OSMR	TYK2
IL22RA1	JAK1
IL7	IL21R
SOCS3	TYK2
EPOR	JAK1
LIF	IL13RA1
LIF	CSF3R
JAK1	STAT4
PIK3CA	AKT2
IL7	PRLR
PIK3CG	AKT2
PIK3R1	AKT3
TYK2	STAT6
SOCS3	JAK1
FHL1	STAT3
STAT5A	CCND1

## Sheet: 9_arcs
from	to
LIF	IL27RA
CSF3R	TYK2
TYK2	STAT5A
IL15	IL2RG
IL7R	JAK3
LIFR	JAK1
IL15	IL6R
IL15	IL13RA1
THPO	IL3RA
THPO	IFNAR2
PIK3R2	AKT3
IL15RA	JAK3
IL7R	JAK2
STAT4	CCND2
STAT5A	CCND1
CREBBP	STAT5A
PTPN6	JAK2
JAK1	PIK3R1
JAK3	PIK3R3
STAT2	MYC
SOCS6	JAK3
STAT2	SOCS3
PTPN2	STAT3
PIK3R1	AKT1
PTPN11	SOS1
IL4R	JAK3
STAT6	AOX1
STAT3	SOCS6
PIAS4	STAT5B
PIK3CB	AKT2
IL7	IFNAR2
STAT5A	SOCS4
PIK3CG	AKT3
STAT1	SOCS4
TYK2	STAT2
PIK3R1	AKT2
JAK1	STAT3
PTPN2	STAT6
IL3RA	JAK1
IL7R	JAK1
IL27RA	TYK2
IL15	IL2RB
IFNGR1	JAK1
PTPN11	SOS2
THPO	IL6R
THPO	IL12RB1
PIK3R3	AKT3
IL7	CSF2RA
IL15	IL7R
STAT4	CDKN1A
SOCS4	JAK1
IFNGR2	JAK1
LIF	LEPR
AKT2	MTOR
JAK2	PIK3R2
STAT4	MCL1
IFNAR1	JAK1
EP300	STAT2
THPO	LIFR
IL7	IL7R
IL3RA	TYK2
PIK3R2	AKT2
PRLR	JAK2
IL15	GHR
IL7	IL15RA
STAT4	SOCS2
PIAS1	STAT4
CSF2RA	JAK2
JAK2	STAT6
PIK3R2	AKT1
STAT1	BCL2L1
STAM2	JAK1
SOCS5	TYK2
PTPN6	TYK2
IL15RA	JAK2
PIAS3	STAT4
PIAS2	STAT5B
IL7	IL2RA
STAT1	SOCS3
PIAS1	STAT6
THPO	OSMR
PIK3CA	AKT1
STAT5A	STAT4
IL7	CSF2RB
IL10RA	TYK2
CSF3R	JAK1
IL12RB1	JAK1
STAT5A	SOCS2
PIK3CB	AKT1
IL11RA	JAK3
OSMR	JAK3
LIF	IFNLR1
LIF	IL21R
FHL1	STAT5B
LIF	IFNAR2
STAT6	MCL1
IL15	IL27RA
LIF	IL2RG
LIF	IFNGR2
IFNLR1	JAK3
THPO	IFNLR1
LIF	IL12RB2
STAT2	AOX1
PIAS1	STAT1
PIAS3	STAT3
JAK2	PIK3R1
STAT5B	CDKN1A
LIF	GHR
SOCS1	JAK1
IL15	IFNGR1
IL2RB	TYK2
STAT1	STAT5A
THPO	IFNGR2
TYK2	PIK3R1
IL12RB2	JAK3
PIK3R5	AKT2
PIAS4	STAT6
STAT4	BCL2L1
PIK3CD	AKT2
THPO	IL2RB
STAT1	CCND3
IL2RA	TYK2
STAT4	BCL2
IL2RG	JAK3
STAT6	STAT5B
IL4R	JAK2
IL7	IL12RB1
STAT2	BCL2L1
IL13RA1	JAK1
JAK1	PIK3CD
JAK1	STAT5B
STAT5B	CCND1
JAK2	PIK3R5
JAK1	PIK3R3
JAK1	PIK3R5
PIK3R5	AKT3
PIK3CA	AKT3
PIK3CA	AKT2
STAT6	STAT2
CSF2RA	JAK3
HRAS	RAF1
LEPR	JAK2
STAT3	CCND3
STAT4	SOCS6
CISH	STAT4
LEPR	TYK2
THPO	CSF2RA
THPO	IL11RA
PIAS2	STAT6
LIF	IL2RA
IL7	IL22RA1
IL10RA	JAK1
PIAS1	STAT3
IL22RA1	TYK2
IL15	IL12RB1
STAM2	JAK3
IL13RA1	JAK3
THPO	IL4R
PTPN2	JAK2
CSF2RB	JAK2
IL21R	JAK1
EP300	STAT5B
IL7	IL13RA1
EP300	STAT3
FHL1	STAT6
IFNGR1	TYK2
IFNLR1	JAK2
IL7	EPOR
STAT2	BCL2
IFNGR1	JAK2
LIFR	JAK2
CSF2RA	JAK1
IL7	IL6R
STAT4	SOCS3
OSMR	JAK2
STAT6	BCL2
THPO	IL20RB
JAK2	PTPN11
STAT4	MYC
PIAS4	STAT1
FHL1	STAT1
IL20RB	JAK1
STAT1	MCL1
IL15	CSF2RA
STAT3	STAT4
IL2RG	JAK2
IL2RA	JAK1
IL13RA1	TYK2
STAT1	BCL2
PIAS1	STAT2
FHL1	STAT2
IL11RA	JAK1
IL15	IL10RA
IL6ST	TYK2
STAT5A	CCND2
TYK2	STAT1
STAT2	SOCS2
LIF	IL11RA
PTPN6	JAK1
STAT3	STAT2
IL12RB1	TYK2
IL12RB2	JAK1
IL11RA	JAK2
IL7	IL10RA
STAT6	CCND3
PIAS4	STAT4
EP300	STAT6
STAT5A	SOCS6
STAT3	AOX1
LIF	IL10RA
STAT3	BCL2
STAT3	MCL1
PIK3CD	AKT3
IL15	IL12RB2
STAT6	STAT1
STAM	JAK3
SOS1	HRAS
IL12RB2	TYK2
STAT2	PIM1
LIF	PRLR
CREBBP	STAT3
SOCS2	JAK3
JAK3	PIK3R5
IL2RB	JAK2
IL15	IFNLR1
JAK1	PIK3CA
PTPN2	STAT5B
IFNAR2	JAK1
LEPR	JAK3
IL7	IFNGR1
PIK3CG	AKT2
CSF2RB	JAK1
LIFR	JAK3
STAT6	CCND2
STAT3	CCND1
LIF	IL15RA
PTPN6	JAK3
IL2RB	JAK3
IL7R	TYK2
IL15	EPOR
EPOR	JAK1
STAT5A	STAT2
LIF	IFNAR1
IFNGR2	JAK3
PIAS3	STAT1
STAT1	SOCS6
IL15	IL3RA
STAT5B	SOCS3
IL15	IL2RA
STAT1	MYC
STAT5A	STAT5B
JAK2	STAT1
LIF	IL2RB
PIK3CD	AKT1
IFNLR1	JAK1
STAT1	STAT2
STAT5B	AOX1
SOCS5	JAK1
IL7	IL6ST
STAT6	SOCS5
CISH	STAT2
STAT6	PIM1
PIK3R3	AKT2
PIAS4	STAT2
IL10RA	JAK2
STAT2	CCND2
EPOR	JAK3
STAT3	BCL2L1
STAT1	SOCS1
AKT1	MTOR
STAT5A	PIM1
IL15	LIFR
STAT5A	MYC
IFNAR1	JAK2
CREBBP	STAT1
IL7	IL3RA
PIK3R5	AKT1
PIAS4	STAT3
PTPN2	STAT5A
JAK3	PIK3CB
SOCS4	JAK3
IL7	IFNLR1
IL7	IFNAR1
THPO	IFNGR1
IFNGR1	JAK3
IL7	LIFR
IL15	IL22RA1
STAT6	SOCS4
CREBBP	STAT5B
CREBBP	STAT2
CREBBP	STAT6
IFNGR2	TYK2
IL27RA	JAK1
STAT4	CCND1
STAT3	PIM1
THPO	CSF3R
IL6R	JAK3
JAK1	PIK3R2
THPO	LEPR
STAT5B	CCND2
IL2RG	TYK2
STAT6	CDKN1A
STAT6	SOCS3
STAT1	PIM1
JAK2	STAT5B
STAT5B	CCND3
LIF	CSF3R
TYK2	STAT5B
STAM	JAK1
STAT6	STAT3
SOCS3	JAK3
CISH	STAT3
IL6ST	JAK2
IL7	IL4R
STAT2	SOCS6
JAK1	PTPN11
STAT5A	CCND3
STAT3	SOCS2
JAK3	PIK3CA
IL22RA1	JAK3
STAT4	STAT2
LIF	IL22RA1
THPO	IL2RG
IL6R	TYK2
STAT1	CISH
THPO	IL15RA
THPO	IL7R
EP300	STAT4
STAT3	STAT5B
THPO	IL12RB2
LIF	IL12RB1
IL21R	JAK2
IL22RA1	JAK2
IL15	LEPR
IL7	IL11RA
PIK3R1	AKT3
JAK2	STAT3
STAT2	CCND1
FHL1	STAT5A
SOCS1	JAK3
STAT5B	MYC
IL7	IL2RB
PIAS3	STAT2
TYK2	PIK3R3
IL7	LEPR
STAM2	JAK2
IL15	IL11RA
THPO	IL10RA
THPO	EPOR
PIAS2	STAT1
STAT6	SOCS6
IL21R	TYK2
OSMR	JAK1
IL6ST	JAK3
STAT5B	STAT2
OSMR	TYK2
STAT5A	SOCS1
STAT3	SOCS3
TYK2	PIK3CA
STAT1	AOX1
IL7	IFNGR2
LIF	IL6ST
LIF	EPOR
LIFR	TYK2
IL15	IL15RA
STAT2	CDKN1A
IL4R	TYK2
IL12RB1	JAK2
PIK3CG	AKT1
STAT1	CDKN1A
LIF	CSF2RA
PIAS2	STAT3
STAT1	STAT5B
THPO	IFNAR1
EP300	STAT1
IFNAR2	JAK3
PIAS2	STAT4
IL27RA	JAK2
LIF	IFNGR1
STAM	TYK2
LEPR	JAK1
STAT5A	BCL2L1
JAK2	PIK3CA
LIF	LIFR
STAT5A	STAT3
IFNAR1	JAK3
STAT6	MYC
THPO	IL13RA1
STAT1	SOCS2
PRLR	JAK1
LIF	IL20RB
THPO	CSF2RB
JAK1	STAT4
PTPN2	TYK2
LIF	IL4R
IL6R	JAK1
IL15	IL4R
SOCS5	JAK3
JAK2	PIK3R3
IL20RB	JAK3
THPO	IL22RA1
TYK2	PIK3CB
LIF	IL7R
FHL1	STAT3
IFNAR2	JAK2
TYK2	PIK3R2
STAT2	MCL1
IL15	OSMR
TYK2	PIK3CD
TYK2	STAT3
LIF	OSMR
STAT6	STAT4
SOS2	HRAS
STAT3	CCND2
STAT5A	MCL1
PTPN2	JAK3
STAT1	STAT3
STAM2	TYK2
IL6ST	JAK1
IL27RA	JAK3
STAT6	BCL2L1
GHR	JAK1
PTPN2	JAK1
STAT6	STAT5A
STAT1	CCND2
IL15	PRLR
TYK2	STAT4
THPO	PRLR
STAT5A	SOCS3
CISH	STAT5B
IL10RA	JAK3
IL2RG	JAK1
IL3RA	JAK3
JAK3	PIK3CD
PIAS4	STAT5A
JAK2	PIK3CB
STAT3	MYC
STAT5B	SOCS6
STAT4	STAT5B
IL7	IL2RG
GHR	JAK3
IL15	IFNAR2
TYK2	PTPN11
STAT6	SOCS1
STAT5A	AOX1
IL3RA	JAK2
STAT5B	MCL1
IL12RB1	JAK3
JAK2	STAT2
JAK1	PIK3CB
IL4R	JAK1
JAK1	STAT2
STAT3	CDKN1A
AKT3	MTOR
JAK2	STAT4
PIAS2	STAT5A
EP300	STAT5A
STAT5A	BCL2
STAT5B	BCL2
IFNGR2	JAK2
IFNAR1	TYK2
STAT5A	CDKN1A
GHR	TYK2
PIK3R3	AKT1
LIF	IL13RA1
IL15	IL21R
STAT4	PIM1
STAT4	CCND3
IL7	IL20RB
STAM	JAK2
STAT1	CCND1
STAT1	STAT4
TYK2	PIK3CG
LIF	IL6R
IL6R	JAK2
JAK2	PIK3CD
PTPN2	STAT1
IL11RA	TYK2
IL20RB	JAK2
GRB2	SOS1
GRB2	SOS2
IL2RA	JAK2
STAT5B	BCL2L1
IL15	CSF3R
PIAS3	STAT6
STAT2	CCND3
IL12RB2	JAK2
IL7	CSF3R
THPO	IL21R
JAK3	PTPN11
CSF3R	JAK3
JAK3	PIK3R2
IL7	PRLR
PRLR	JAK3
IL15	IL6ST
IL7	IL21R
JAK3	PIK3CG
STAT5B	SOCS2
STAT5B	PIM1
STAT6	CCND1
IL15	IFNAR1
PIAS3	STAT5A
PIAS1	STAT5B
STAT4	AOX1
PIAS3	STAT5B
IL7	IL27RA
IL7	IL12RB2
THPO	IL27RA
THPO	IL2RA
THPO	GHR
LIF	CSF2RB
CSF2RB	TYK2
IL7	GHR
PIAS2	STAT2
JAK3	PIK3R1
IL15	CSF2RB
LIF	IL3RA
PIAS1	STAT5A
IL22RA1	JAK1
PRLR	TYK2
GHR	JAK2
IL15	IL20RB
PTPN2	STAT2
IFNAR2	TYK2
IL2RB	JAK1
JAK2	STAT5A
EPOR	JAK2
STAT6	CISH
IL13RA1	JAK2
PIK3CB	AKT3
PTPN2	STAT4
JAK2	PIK3CG
STAT5A	CISH
THPO	IL6ST
TYK2	PIK3R5
CSF2RB	JAK3
IL15	IFNGR2
EPOR	TYK2
IL20RB	TYK2
IL2RA	JAK3
IFNLR1	TYK2
IL15RA	TYK2
IL7	OSMR
IL21R	JAK3
IL15RA	JAK1
CREBBP	STAT4
CSF3R	JAK2
STAT6	SOCS2
JAK1	PIK3CG
CSF2RA	TYK2
FHL1	STAT4

## Sheet: 10_arcs
from	to
STAT6	STAT1
AKT1	MTOR
IL15	IL10RA
STAT5B	STAT3
EP300	STAT4
STAT1	BCL2
IL7	IL27RA
THPO	IL21R
GHR	TYK2
THPO	EPOR
STAT6	CCND3
IL7R	TYK2
LIF	IL4R
IL7	IL4R
JAK3	PTPN11
THPO	IL2RG
STAT5B	AOX1
IFNGR2	TYK2
JAK2	STAT4
AKT2	MTOR
JAK1	STAT2
IL7	IL13RA1
IL3RA	JAK3
LIF	IL10RA
PIAS4	STAT1
PIK3CB	AKT1
EPOR	JAK2
IFNAR2	JAK1
SOCS1	JAK1
IL7	IL22RA1
PTPN2	JAK2
GHR	JAK2
STAM	JAK3
IL2RG	JAK1
STAT5A	AOX1
STAT6	CCND2
PIK3CG	AKT3
CISH	STAT2
CREBBP	STAT5A
EP300	STAT2
STAT5B	STAT5A
IL6R	JAK1
STAT5B	STAT2
IL20RB	JAK2
STAT4	SOCS5
PIK3R1	AKT1
STAT2	MYC
STAT1	CCND2
STAT6	BCL2
JAK1	PIK3R5
IL7	IL10RA
STAT3	SOCS6
IL7	IL2RA
SOCS2	JAK2
PIK3CG	AKT2
IFNGR2	JAK2
TYK2	STAT6
STAT4	CCND1
THPO	IL4R
TYK2	STAT4
STAT4	SOCS6
STAT1	CCND3
IL21R	TYK2
IL7R	JAK3
SOCS3	JAK2
STAT6	SOCS1
IL7	OSMR
LIF	LEPR
LIFR	TYK2
FHL1	STAT2
JAK3	PIK3CB
IL27RA	JAK3
THPO	IFNLR1
STAT5B	CCND1
THPO	IL6ST
STAT1	AOX1
PIAS4	STAT5A
IL15	IL7R
TYK2	PIK3R1
LIF	IL22RA1
IL10RA	JAK1
TYK2	STAT2
STAT6	BCL2L1
IL15	IL6R
SOCS3	JAK1
THPO	IFNAR2
JAK2	STAT6
JAK2	STAT3
IL21R	JAK2
IL7	IFNAR2
STAT5B	SOCS5
IL2RG	JAK3
IFNLR1	JAK3
STAT2	STAT4
JAK2	PIK3CG
IL6ST	JAK3
STAT5B	CCND2
STAT3	SOCS5
JAK2	PIK3R1
THPO	IFNGR2
PIAS3	STAT1
IL20RB	JAK3
STAT2	STAT5A
IL7	IL21R
CISH	STAT5A
PIK3CD	AKT3
TYK2	STAT5B
JAK2	PIK3R3
STAT1	STAT4
IL12RB2	JAK2
LIF	EPOR
STAT5A	MYC
LIF	IL15RA
CREBBP	STAT2
STAT1	STAT5A
EP300	STAT5A
IL7R	JAK2
FHL1	STAT6
IL3RA	JAK2
STAT4	PIM1
THPO	IL2RB
STAT4	BCL2
CSF3R	TYK2
IL27RA	JAK1
STAT6	STAT2
IL12RB1	JAK2
IL13RA1	JAK2
PIK3R2	AKT1
STAM2	JAK2
PIAS4	STAT3
LIF	IFNAR2
IL15	IL2RB
IL15RA	JAK3
IL15	IFNGR1
IFNAR1	TYK2
JAK3	PIK3R2
TYK2	STAT5A
THPO	IL7R
IL15	IL12RB2
JAK2	STAT2
THPO	CSF2RA
STAT6	PIM1
STAT6	SOCS5
STAM	JAK2
IL22RA1	JAK2
THPO	OSMR
IL7	IL15RA
STAT2	CCND3
JAK1	PIK3R3
PIAS1	STAT4
STAT5B	CCND3
STAT4	SOCS4
IL7	IL20RB
IL7	IL12RB1
PTPN6	JAK1
STAT2	SOCS5
STAT3	CCND1
CISH	STAT6
IL15	LIFR
STAT2	BCL2
JAK1	PIK3R1
PTPN2	JAK3
LIF	IFNGR1
STAT6	MCL1
JAK3	STAT1
CREBBP	STAT5B
PIK3R2	AKT2
PIK3R5	AKT3
IL6R	JAK2
PTPN6	TYK2
PIAS4	STAT5B
PIAS2	STAT6
JAK3	PIK3R1
CSF2RB	JAK1
PTPN11	SOS2
IL7	IL6ST
STAT1	SOCS6
IL2RB	JAK1
FHL1	STAT3
PIAS2	STAT4
IL7	IL7R
LIFR	JAK1
JAK1	PIK3CG
PTPN2	STAT1
IL13RA1	TYK2
IL4R	TYK2
PRLR	TYK2
PRLR	JAK2
JAK1	STAT5A
PIAS4	STAT6
PIK3R1	AKT3
STAT5B	STAT6
IL27RA	TYK2
IFNLR1	JAK1
PIK3R5	AKT1
JAK2	STAT5A
STAT5A	CDKN1A
IL12RB1	JAK1
IFNGR2	JAK1
THPO	IL12RB1
IL15	IL4R
PTPN6	JAK3
LIF	IL7R
TYK2	PTPN11
IL15	IFNAR2
IL12RB2	JAK1
STAT1	MCL1
FHL1	STAT4
CREBBP	STAT3
IL15	IL12RB1
IL12RB2	JAK3
JAK2	PTPN11
PRLR	JAK3
PIAS1	STAT5A
THPO	IL2RA
TYK2	PIK3CB
PTPN2	STAT6
AKT3	MTOR
PIK3CD	AKT2
TYK2	PIK3CA
OSMR	JAK2
IL7R	JAK1
IFNAR1	JAK2
IL15	IFNGR2
LIF	CSF2RA
STAT3	MCL1
JAK3	PIK3CG
STAT3	CCND3
STAT5B	SOCS6
IL15	IL22RA1
STAT3	STAT5A
OSMR	JAK1
LIF	IL6ST
IL11RA	JAK1
EP300	STAT3
OSMR	TYK2
STAT2	MCL1
PIK3CD	AKT1
STAT5A	STAT4
CSF2RA	JAK3
IL2RG	TYK2
STAT5A	MCL1
IL7	GHR
LIFR	JAK2
TYK2	PIK3CD
IFNGR1	JAK3
STAT4	MYC
LEPR	JAK2
THPO	IFNAR1
STAT5B	PIM1
LIF	IL13RA1
SOCS2	JAK1
PIK3CA	AKT1
FHL1	STAT5A
EPOR	JAK1
IL12RB1	JAK3
THPO	IL12RB2
JAK1	STAT3
PTPN2	STAT2
EPOR	TYK2
STAT1	SOCS5
STAT3	STAT4
STAT5B	MCL1
LIF	IL2RG
THPO	IFNGR1
PIAS4	STAT4
STAT2	SOCS6
PIAS1	STAT5B
HRAS	RAF1
JAK2	PIK3CA
IL12RB1	TYK2
STAM	JAK1
PIAS3	STAT4
THPO	IL15RA
STAT4	CDKN1A
STAT5B	SOCS4
IL15	IL6ST
STAT1	MYC
STAT5B	STAT1
IFNGR2	JAK3
STAT1	PIM1
LIF	PRLR
IL7	IL11RA
STAT6	CDKN1A
LEPR	JAK3
STAT3	BCL2
LIF	IL6R
STAT5B	SOCS1
STAT1	STAT3
IL2RB	TYK2
IFNAR2	TYK2
STAT2	PIM1
LIF	IL12RB1
CISH	STAT4
STAT5A	PIM1
CSF2RB	TYK2
IL15RA	JAK2
IL15	IL11RA
CSF2RA	JAK1
SOS2	HRAS
JAK3	PIK3CA
THPO	IL20RB
PTPN2	TYK2
IL7	LIFR
CSF3R	JAK1
IL7	IFNGR2
JAK1	PIK3R2
STAT2	SOCS4
JAK1	PTPN11
IL7	CSF3R
STAT2	CDKN1A
STAT6	STAT4
IL6R	JAK3
IFNLR1	TYK2
PTPN2	STAT4
JAK2	STAT1
JAK3	PIK3R3
IFNAR1	JAK3
FHL1	STAT5B
LIF	IL11RA
IL15	IFNLR1
STAT5B	BCL2
TYK2	PIK3R2
JAK1	PIK3CD
IL7	PRLR
SOCS3	TYK2
STAT3	PIM1
THPO	IL3RA
IL21R	JAK3
IL15RA	TYK2
IL15RA	JAK1
LEPR	TYK2
PIAS1	STAT3
IL7	IL3RA
PIK3R3	AKT3
LEPR	JAK1
JAK2	PIK3CB
PIK3R1	AKT2
SOCS2	JAK3
PIK3R3	AKT2
PIK3CG	AKT1
IL2RA	TYK2
IL15	EPOR
STAT3	AOX1
IL7	IL2RG
THPO	PRLR
STAT2	AOX1
STAT6	AOX1
STAT4	CCND2
LIF	CSF3R
STAT6	SOCS4
IL7	CSF2RB
STAT1	CCND1
JAK2	PIK3CD
PIK3R2	AKT3
IL10RA	JAK3
STAT6	STAT5A
STAM2	JAK3
LIF	IFNAR1
STAT2	BCL2L1
PIAS3	STAT5B
PIAS3	STAT2
IL15	IL27RA
LIF	IL27RA
IL11RA	JAK2
JAK1	STAT1
LIF	IL3RA
STAT4	CCND3
PIAS3	STAT5A
IL15	PRLR
STAT2	CCND1
STAT1	BCL2L1
IL15	IL15RA
THPO	CSF2RB
JAK2	PIK3R5
LIFR	JAK3
TYK2	STAT3
IL7	CSF2RA
IFNAR1	JAK1
STAT2	STAT3
IL2RA	JAK3
LIF	IL20RB
STAT5A	SOCS4
IL22RA1	JAK1
PIAS1	STAT6
THPO	LIFR
IL15	CSF2RB
EP300	STAT1
STAT2	CCND2
STAT4	MCL1
JAK1	STAT4
PTPN2	STAT3
TYK2	PIK3R5
PIK3CB	AKT2
IL15	IL2RG
IL2RB	JAK3
IFNLR1	JAK2
STAT5B	STAT4
STAT3	CDKN1A
STAT4	BCL2L1
IL6ST	JAK2
JAK3	STAT3
PTPN2	STAT5B
STAM	TYK2
EP300	STAT6
JAK3	STAT5A
IL11RA	TYK2
STAT3	SOCS4
JAK1	PIK3CA
CREBBP	STAT4
IL15	IL2RA
LIF	IL2RB
IL7	IFNGR1
PIK3CA	AKT2
IL15	IFNAR1
IL21R	JAK1
IL15	IL21R
STAT3	CCND2
IL22RA1	TYK2
IFNGR1	JAK2
CISH	STAT5B
IL22RA1	JAK3
PIK3R5	AKT2
CISH	STAT1
JAK3	STAT5B
LIF	OSMR
JAK3	STAT4
JAK1	PIK3CB
STAT3	BCL2L1
PTPN2	STAT5A
IL13RA1	JAK1
GRB2	SOS1
IFNGR1	JAK1
IL15	CSF2RA
IL15	OSMR
IL10RA	TYK2
IL11RA	JAK3
STAT6	CCND1
IL2RA	JAK2
IL27RA	JAK2
OSMR	JAK3
STAT5B	BCL2L1
IL2RB	JAK2
STAT3	MYC
JAK3	STAT6
THPO	IL10RA
FHL1	STAT1
TYK2	PIK3R3
CSF2RA	JAK2
IL6ST	TYK2
THPO	CSF3R
PIAS3	STAT3
LIF	GHR
THPO	IL13RA1
LIF	IL12RB2
IL2RA	JAK1
THPO	IL6R
STAT1	STAT2
STAT6	STAT3
GRB2	SOS2
IL7	EPOR
IL4R	JAK3
CSF2RB	JAK2
JAK2	PIK3R2
STAT5B	CDKN1A
STAT1	CDKN1A
STAT6	SOCS6
IL7	IL6R
THPO	LEPR
JAK3	PIK3R5
PIAS3	STAT6
IL6R	TYK2
IL7	IFNLR1
PRLR	JAK1
CREBBP	STAT1
PTPN11	SOS1
PIAS2	STAT1
TYK2	PIK3CG
JAK3	PIK3CD
STAM2	JAK1
IFNAR2	JAK2
THPO	IL27RA
STAT5B	MYC
IL3RA	JAK1
IL15	IL20RB
LIF	IL21R
PIK3R3	AKT1
SOCS2	TYK2
LIF	LIFR
PIAS1	STAT1
THPO	IL22RA1
CSF2RA	TYK2
IL4R	JAK1
LIF	IFNGR2
LIF	IL2RA
IL15	CSF3R
IL15	IL3RA
JAK2	STAT5B
IFNAR2	JAK3
IL2RG	JAK2
PTPN2	JAK1
STAT5A	BCL2L1
PIAS2	STAT5A
PTPN6	JAK2
STAT5A	CCND3
EP300	STAT5B
IL20RB	JAK1
STAT1	SOCS4
IL15	IL13RA1
STAT5A	CCND2
PIK3CA	AKT3
THPO	IL11RA
PIAS2	STAT5B
LIF	CSF2RB
STAT5A	CCND1
GHR	JAK1
IFNGR1	TYK2
IL20RB	TYK2
PIAS4	STAT2
IL7	IL2RB
STAT5A	SOCS5
IL6ST	JAK1
GHR	JAK3
CSF3R	JAK3
CSF2RB	JAK3
TYK2	STAT1
STAT4	AOX1
PIK3CB	AKT3
PIAS1	STAT2
IL15	LEPR
IL7	IFNAR1
IL3RA	TYK2
IL7	LEPR
IL4R	JAK2
IL15	GHR
STAT6	MYC
LIF	IFNLR1
SOCS3	JAK3
CSF3R	JAK2
STAT5A	BCL2
THPO	GHR
IL10RA	JAK2
JAK3	STAT2
STAT5A	SOCS6
PIAS2	STAT2
PIAS2	STAT3
IL12RB2	TYK2
CREBBP	STAT6
SOS1	HRAS
IL7	IL12RB2
IL13RA1	JAK3
STAM2	TYK2
CISH	STAT3
EPOR	JAK3
