# Supplementary material for: Comparing Bayesian-Based Reconstruction Strategies in Topology-Based Pathway Enrichment Analysis
Source: Biomolecules. 2022 Jun 28;12(7):906. doi: 10.3390/biom12070906 (PMC9313337; doi:10.3390/biom12070906)
Supplement: Supplementary file 1 [file biomolecules-12-00906-s001.zip › S3_Supplementary File 3 - JAK-STAT_BNrich_Feedback.csv]

from	to
STAT1	SOCS4
STAT1	SOCS1
STAT1	SOCS2
STAT1	SOCS3
STAT1	SOCS6
STAT1	SOCS5
STAT2	CISH
STAT2	SOCS4
STAT2	SOCS2
STAT2	SOCS3
STAT2	SOCS6
STAT2	SOCS5
STAT3	SOCS4
STAT3	SOCS1
STAT3	SOCS3
STAT3	SOCS6
STAT3	SOCS5
STAT4	CISH
STAT4	SOCS4
STAT4	SOCS1
STAT4	SOCS2
STAT4	SOCS3
STAT4	SOCS6
STAT4	SOCS5
STAT5A	CISH
STAT5A	SOCS4
STAT5A	SOCS1
STAT5A	SOCS2
STAT5A	SOCS3
STAT5A	SOCS6
STAT5A	SOCS5
STAT5B	CISH
STAT5B	SOCS4
STAT5B	SOCS2
STAT5B	SOCS3
STAT5B	SOCS6
STAT5B	SOCS5
STAT6	CISH
STAT6	SOCS4
STAT6	SOCS2
STAT6	SOCS3
STAT6	SOCS6
STAT6	SOCS5
JAK1	STAT1
JAK1	STAT2
JAK1	STAT3
JAK1	STAT4
JAK1	STAT5A
JAK1	STAT5B
JAK1	STAT6
JAK2	STAT1
JAK2	STAT2
JAK2	STAT3
JAK2	STAT4
JAK2	STAT5A
JAK2	STAT6
JAK3	STAT1
JAK3	STAT2
JAK3	STAT3
JAK3	STAT4
JAK3	STAT5A
JAK3	STAT6
TYK2	STAT1
TYK2	STAT2
TYK2	STAT3
TYK2	STAT4
TYK2	STAT5A
TYK2	STAT5B
TYK2	STAT6
