# Supplementary material for: Comparing Bayesian-Based Reconstruction Strategies in Topology-Based Pathway Enrichment Analysis
Source: Biomolecules. 2022 Jun 28;12(7):906. doi: 10.3390/biom12070906 (PMC9313337; doi:10.3390/biom12070906)
Supplement: Supplementary file 1 [file biomolecules-12-00906-s001.zip › S4_Supplementary File 4 - JAK-STAT_Clipper_Feedback.csv]

from	to
STAT1	SOCS4
STAT5B	SOCS6
STAT2	STAT1
STAT5B	SOCS5
JAK3	STAT1
TYK2	STAT3
STAT5B	SOCS4
STAT5A	SOCS6
STAT5A	STAT5B
STAT1	SOCS5
STAT3	SOCS6
TYK2	STAT2
STAT3	SOCS4
TYK2	STAT1
STAT2	SOCS5
SOCS6	JAK3
STAT3	SOCS3
JAK2	STAT4
JAK3	STAT2
STAT1	SOCS1
STAT2	SOCS4
STAT1	STAT4
STAT4	SOCS1
STAT3	STAT5B
STAT5A	SOCS4
SOCS5	JAK1
STAT3	STAT2
STAT5A	SOCS5
STAT5B	SOCS2
TYK2	STAT5B
STAT4	SOCS3
SOCS3	JAK1
STAT5B	CISH
SOCS2	JAK1
STAT6	SOCS5
JAK2	STAT1
STAT6	STAT5B
STAT3	STAT5A
STAT3	CISH
STAT6	SOCS6
JAK3	STAT4
STAT6	STAT2
STAT5A	CISH
SOCS2	JAK3
STAT6	SOCS3
SOCS4	JAK1
STAT3	SOCS1
STAT6	CISH
SOCS6	JAK2
STAT5A	SOCS2
CISH	STAT4
STAT3	STAT1
STAT2	SOCS1
TYK2	STAT6
TYK2	STAT5A
STAT2	CISH
SOCS2	JAK2
STAT3	SOCS5
SOCS6	JAK1
STAT3	SOCS2
STAT5B	SOCS1
JAK2	STAT2
STAT6	STAT4
STAT1	CISH
STAT5B	STAT1
STAT5A	SOCS1
STAT4	SOCS5
STAT6	SOCS2
STAT5A	STAT1
STAT5A	STAT6
STAT4	SOCS4
STAT5A	STAT2
STAT6	SOCS1
STAT5B	SOCS3
SOCS1	JAK1
TYK2	STAT4
STAT1	SOCS3
STAT6	STAT1
STAT5B	STAT2
STAT5A	SOCS3
STAT6	SOCS4
STAT5B	STAT4
STAT2	SOCS3
STAT2	STAT4
STAT3	STAT4
STAT3	STAT6
STAT5A	STAT4
